# Supplementary material for: Transcriptome and Metabolome Reveal Sugar and Organic Acid Accumulation in Rosa roxburghii Fruit
Source: Plants (Basel). 2023 Aug 24;12(17):3036. doi: 10.3390/plants12173036 (PMC10490343; doi:10.3390/plants12173036)
Supplement: Supplementary file 1 [file plants-12-03036-s001.zip]

Archive with 1 entries (1 files):
- plants-2579999-supplementary.xls
