# Supplementary material for: Transcriptome and Metabolome Reveal Sugar and Organic Acid Accumulation in Rosa roxburghii Fruit
Source: Plants (Basel). 2023 Aug 24;12(17):3036. doi: 10.3390/plants12173036 (PMC10490343; doi:10.3390/plants12173036)
Supplement: Supplementary file 1 [file plants-12-03036-s001.zip › plants-2579999-supplementary.xls]

## Sheet: Table S1
Table S1. Primers used in this study
Name of primers	Sequences (5’-3’)	Annotation
SUS-F	CATTGTTCATCCTCCATTCG	qPCR
SUS-R	CTGTCATTAGACCTCCCATCC
ANI-F	GGAGGCTATTTGATTGGAAACC
ANI-R	GATGATTTGCCATTCTCGG
AMY-F	GGTTCAGCGGATGGAGATT
AMY-R	GCTCATTGCGATGGTTGTC
AMY3-F	ATAAGGCTTTGCGAACTCG
AMY3-R	GGATGTAGAAGTCATTGCCCT
CS-F	CCAGTCCAAACAAGTGAGAGAC
CS-R	CGTGGAGTATGAAGAGAATGTCC
ME-F	TCCAACCCAACATCACAGTC
ME-R	AAGCCAAGACCAAATCCG
GRAS-F	TTGTTTACTGTCCCACCTGG
GRAS-R	GATTACTTGTCTGCGACTCTGTG
NAC42-F	GCGGAAGTATGGACACTCTG
NAC42-R	CCACAACTGGCTTTCTTTCA
Bzip6-F	CCCAGGTCAACAGGCTAAGA
Bzip6-R	TCGGTAATAACGGTATCGCA
GBF3-F	TCTCCAAGAGTTCCGCAAC
GBF3-R	TTCCTGGGACACCAACAGTA
PIF8-F	GAGGCTCTCTCTTCGTTCTCA
PIF8-R	GGTGGCTTGGTTGACTATGG
HD17-F	CCACCAACTGTGATTTCCC
HD17-R	CACTTTAGAGGACAAGGCGG
HY5-F	GCAGGTGACCAACGAAAGAG
HY5-R	TGCCTTCTTCCTTTCCCTC
ARF17-F	TCTCATTCTCTGCCGCATC
ARF17-R	CATTGTTAGCATCGGAAGGA
WRKY6-F	TGGACGCTGTAAACACTGG
WRKY6-R	TGACCAAGCATTTCCTTCAG
LBD4-F	GCAATCTCATCTCTACAGCAACAG
LBD4-R	TTGACTGAGATGGGAGAAGTGT
LZF-F	TCAAGTGTTGCTGGGATGTC
LZF-R	TCTCTGGCACCTGACCTATG
BEH4-F	CCACCCAAGTAACTATGCTTCC
BEH4-R	GCTCAATGGAGGAGTGACAG
ANL2-F	CCCAATCCTGAGTCTAAGCC
FNL2-R	CCTCTTCCGCTGCCTATTA
WRKY4-F	CCAACTCCACCATCTACGAG
WRKY4-R	TTCACTCTCCATCACATCCAC
UBQ-F	ATGCAGATYTTTGTGAAGAC
UBQ-R	ACCACCACGRAGACGGAG
Pro-SUS-F	GACTCACTATAGGGCGAATTCATGTGAACATGTGTCTTGGTAAG	pHIS2.1 vector construction
Pro-SUS-R	ATAATGCCAGGAATTACTAGTCAACTTGCAAGCTCTTCTTC
Pro-ANINVC-F	GACTCACTATAGGGCGAATTCCAGAAACCCTTATGCTTGCCTC
Pro-ANINVC-R	ATAATGCCAGGAATTACTAGTAATAAATCACTTCAGAAACCAAC
Pro-AMY1-F	GACTCACTATAGGGCGAATTCCTCTTCCTATATTATTGCTACTAG
Pro-AMY1-R	ATAATGCCAGGAATTACTAGTTGGGATGAAGCAAACCTCTCG
Pro-CS-F	GACTCACTATAGGGCGAATTCCTAGTCTTAAATGTAGTCCTTG
Pro-CS-R	ATAATGCCAGGAATTACTAGTGAAAACGTCACGGAGCTTATAGAG
Pro-ME-F	GACTCACTATAGGGCGAATTCTTCCGTAGGCGTTTATATGCGTGC
Pro-ME-R	ATAATGCCAGGAATTACTAGTAACATTTCTGGTCATTTTCTCTCG
GRAS2-rec-F	GAGTGGCCATTATGGCCCGGGATGGATCCAACTTACACTG	pGADT7-rec vector construction
GRAS2-rec-R	GCCGACATGTTTTTTCCCGGGGCTATGCAGGCACCCAACAAG
NAC42-rec-F	GAGTGGCCATTATGGCCCGGGATGGAGGTGACAAAGGTTAAAT
NAC42-rec-R	GCCGACATGTTTTTTCCCGGGGCTATACAGTCATGAACTTGGTG
bZIP6-rec-F	GAGTGGCCATTATGGCCCGGGATGTTGTCTACCATTCCCGCC
bZIP6-rec-R	GCCGACATGTTTTTTCCCGGGGTTAGTGATGCGTTTGTTCGGT
GBF3-rec-F	GAGTGGCCATTATGGCCCGGGATGGGTAACAATGATGAAGTGA
GBF3-rec-R	GCCGACATGTTTTTTCCCGGGGCTAGCTAGCAACAATGGCATCAG
HY5-H-rec-F	GAGTGGCCATTATGGCCCGGGATGTCTTCTAGTTTGGAGA
HY5-H-rec-R	GCCGACATGTTTTTTCCCGGGGTTACTTAACCGATCGATCCTG
BEH4 -rec-F	GAGTGGCCATTATGGCCCGGGATGACTTCAGGCACGCGGCTGC
BEH4 -rec-R	GCCGACATGTTTTTTCCCGGGGTCATCTGGTTTTTGAGCAC
ANL2-rec-F	GAGTGGCCATTATGGCCCGGGATGAGTTTTGGGGGTTTTCTTGAC
ANL2-rec-R	GCCGACATGTTTTTTCCCGGGGTCAGCTCTCGCACTGGAGCGCG
ARF17-rec-F	AACGATACTCGAGGGGGATCCATGCCTCCTAATTCTCACCGTC
ARF17-rec-R	GCCGACATGTTTTTTCCCGGGGTTACAAAGTACAAGCTTCAACAG
HD17-rec-F	GAGTGGCCATTATGGCCCGGGATGGCGAGCTTGGAGTTGACT
HD17-rec-R	GCCGACATGTTTTTTCCCGGGGTTAGAGGGCGGGCGTCGCCAC
LZF1-rec-F	GAGTGGCCATTATGGCCCGGGATGAAGATACAGTGTAACGTG
LZF1-rec-R	GCCGACATGTTTTTTCCCGGGGTTAGAATTGCCTACGACGTT
LBD4-rec-F	GAGTGGCCATTATGGCCCGGGATGAAGGAGATCAGTGGTAGAA
LBD4-rec-R	GCCGACATGTTTTTTCCCGGGGCTAGCATGACCACAAAGAATT
WRKY4-rec-F	GAGTGGCCATTATGGCCCGGGATGGCGGCTAAGCACCAGGACTCAAT
WRKY4-rec-R	GCCGACATGTTTTTTCCCGGGGTTACACAGCGATTTGTTCTTCT
WRKY6-rec-F	GAGTGGCCATTATGGCCCGGGATGGACAAAGGATGGGGTCTAAC
WRKY6-rec-R	GCCGACATGTTTTTTCCCGGGGTTAGTTTCCCGGGAAGCTGTTGA
PIF8-001-F	AACGATACTCGAGGGGGATCCATGAGCCAGTGTGTTCCCAGCTG
PIF8-001-R	AGTCCATGGGGTACCGTCGACTTATCTCTTAGAACTAGATGCTG
LUC-SUS-F	TATAGGGCGAATTGGGTACCATGTGAACATGTGTCTTGGTAAG	pGreenII 0800-LUC vector construction
LUC-SUS-R	AGGAATTCGATATCAAGCTTCAACTTGCAAGCTCTTCTTC
NAC42-001-F	AACGATACTCGAGGGGGATCCATGGAGGTGACAAAGGTTAAAT	PJX001 vector construction
NAC42-001-R	AGTCCATGGGGTACCGTCGACCTATACAGTCATGAACTTGGTG
GRAS2-001-F	AACGATACTCGAGGGGGATCCATGAGTTTTGGGGGTTTTCTTGAC
GRAS2-001-R	AGTCCATGGGGTACCGTCGACTCAGCTCTCGCACTGGAGCGCG

## Sheet: Table S2
Table S2. Sugar and organic acid contents of Rosa roxburghii during fruit ripening
Components	S1-1	S1-2	S1-3	S2-1	S2-2	S2-3	S3-1	S3-2	S3-3	S4-1	S4-2	S4-3	S5-1	S5-2	S5-3
Sucrose	1557700	1430600	1166900	1734400	1453500	1589400	1202600	1101500	1201100	1372000	1246300	1338700	3379200	3431800	3462400
Glucose	3908200	3739400	4079900	1582000	1668200	1753900	2553200	1894300	2017900	2216900	1881700	2471900	5168100	4287200	3974800
Fructose	3978700	4017800	4383800	2061100	1965400	1770100	2040300	2242100	2030600	2012000	1980700	2259900	4630800	4392200	3896100
Malic acid	2347700	2761200	2451700	2302200	2616300	2550000	4634300	4653700	4375200	2815600	3166300	3502000	7056100	7623500	7349400
Citric acid	9983300	9652100	9780400	5686400	5579800	5119600	8785000	9024500	7555500	8099100	8827800	7184100	14716000	13586000	13823000
Tartaric acid	101660	159570	175780	171480	217280	239540	59195	125490	81074	145210	131260	155830	9	9	9
Succinic acid	2654000	3695700	4325800	1589300	1451100	1283400	2061800	1619400	1724200	1064500	958800	959520	825010	885560	768250

## Sheet: Table S3
Table S3. FPKM values of genes related to sugar and organic acid metabolism
Gene family	Gene ID	S1-1	S1-2	S1-3	S2-1	S2-2	S2-3	S3-1	S3-2	S3-3	S4-1	S4-2	S4-3	S5-1	S5-2	S5-3
Sucrose synthase	evm.TU.chr4.1713	156.582	158.465	149.949	286.512	296.533	307.851	258.217	241.032	244.52	224.738	225.047	227.905	248.219	245.039	241.382
	evm.TU.chr1.6623	308.631	333.5	322.949	587.989	553.928	553.064	81.817	82.39	82.905	92.95	91.334	87.599	90.286	88.56	88.457
A-N-INVG1	evm.TU.chr3.3618	77.106	77.995	76.361	68.922	72.415	72.561	123.288	129.73	127.368	128.171	130.297	132.125	106.58	105.015	111.267
	evm.TU.chr4.5684	55.366	56.176	49.878	54.907	52.811	54.257	25.698	27.132	25.56	22.358	19.353	21.491	22.707	20.508	20.954
	evm.TU.chr5.1377	18.635	19.307	18.221	18.911	19.991	17.931	23.874	19.869	20.614	25.222	20.744	19.092	28.739	29.281	30.201
	evm.TU.chr6.3991	44.368	43.28	44.563	49.693	49.384	50.152	70.949	76.064	72.182	89.435	86.899	94.289	104.361	104.319	99.103
	evm.TU.chr7.916	28.363	28.124	26.609	28.842	29.869	27.046	27.805	27.028	26.2	23.39	23.05	26.628	24.838	23.741	23.943
Hexokinase	evm.TU.chr1.2817	18.522	17.086	15.417	15.332	14.006	15.527	2.987	4.502	2.75	3.696	4.931	3.173	3.854	3.362	2.804
	evm.TU.chr1.7007	82.438	84.99	88.783	90.03	96.343	93.734	213.101	221.32	231.92	251.79	263.113	253.11	312.12	314.5	306.895
	evm.TU.chr4.950	5.319	5.936	5.414	5.885	6.112	8.258	13.736	12.484	14.152	14.277	17.274	16.157	16.409	16.51	18.134
Fructokinase	evm.TU.chr2.2602	60.773	52.13	56.827	0.078	0.423	0.268	0.125	0.233	0.124	0.171	0.045	0	0	0.274	0.304
	evm.TU.chr2.630	19.681	25.381	20.734	18.057	19.537	21.154	23.666	26.223	23.746	25.778	24.561	29.574	29.817	26.079	26.911
	evm.TU.chr3.1857	110.839	106.876	105.935	96.167	95.564	86.597	33.554	34.598	33.398	37.716	38.254	37.464	45.862	44.24	45.8
	evm.TU.chr3.4706	3.571	4.682	4.173	3.975	4.579	3.017	10.913	11.625	11.38	13.716	11.552	11.776	16.543	15.84	17.445
	evm.TU.chr7.1461	7.876	10.125	9.095	8.249	8.014	6.863	6.598	7.154	6.206	7.158	7.633	5.998	7.262	7.343	5.609
	evm.TU.chr7.3753	39.081	39.763	41.21	48.024	47.295	43.298	78.137	80.561	77.516	102.24	99.275	100.758	97.926	99.907	104.719
ADP-glucose pyrophosphorylase	evm.TU.chr1.1728	97.824	114.119	104.813	138.153	134.627	132.621	39.955	46.453	40.295	34.27	37.986	37.622	31.678	32.438	36.848
	evm.TU.chr4.1082	37.719	42.281	39.993	58.254	61.218	57.414	14.897	18.413	15.162	15.965	13.823	16.32	12.455	11.502	11.624
	evm.TU.chr4.4495	20.882	22.516	19.841	47.698	48.159	48.195	23.029	21.231	20.292	29.167	28.031	30.131	24.761	22.168	23.309
α-amylase	evm.TU.chr4.5028	34.534	38.014	35.807	80.83	88.9	83.13	189.161	178.955	188.075	240.04	230.744	223.371	251.375	249.128	266.535
	evm.TU.chr3.4947	28.42	30.155	31.745	35.568	34.851	35.058	71.732	74.725	69.036	76.763	77.579	71.385	74.788	72.277	74.352
	evm.TU.chr4.847	12.242	12.104	12.525	16.357	16.291	18.154	17.176	16.333	16.39	17.156	16.759	17.308	15.908	19.442	16.56
β-amylase	evm.TU.chr3.3085	481.603	487.727	472.795	536.064	522.029	529.561	519.432	555.199	552.081	424.283	411.919	416.367	457.067	464.228	476.202
	evm.TU.chr5.3268	27.453	28.12	28.74	25.335	26.476	26.155	0.97	0.928	0.771	1.675	1.133	1.364	1.165	0.575	0.976
	evm.TU.chr2.2317	11.04	11.268	10.542	11.597	12.346	12.248	11.041	10.619	11.069	10.533	10.607	9.95	11.118	10.439	10.693
	evm.TU.chr2.2316	10.45	8.481	12.341	15.153	12.666	16.091	5.729	6.271	4.89	7.865	7.586	6.709	7.778	8.161	8.536
	evm.TU.chr5.2646	11.919	11.025	11.288	12.581	14.312	12.069	13.7	11.618	11.304	11.282	9.633	10.631	12.115	13.228	11.081
	evm.TU.chr3.815	481.369	487.944	512.325	503.293	493.745	490.262	761.518	775.808	797.743	662.693	702.598	709.038	736.725	718.495	705.021
	evm.TU.chr5.4993	12.184	11.248	12.812	19.066	21.983	20.128	13.171	13.462	12.109	13.811	15.915	15.423	15.389	17.139	15.05
Pyruvate kinase	evm.TU.chr2.382	46.947	46.137	50.558	42.163	43.402	43.459	74.134	73.759	70.701	102.858	107.316	106.005	116.672	118.023	109.534
	evm.TU.chr3.251	40.629	40.878	44.942	52.017	48.491	44.78	73.759	75.037	70.508	91.724	93.463	96.931	99.284	113.549	90.591
	evm.TU.chr5.3160	8.25	9.41	9.396	10.335	12.214	11.191	9.046	11.785	10.032	9.964	10.551	10.562	10.985	11.501	11.274
	evm.TU.chr4.5519	10.03	11.202	11.915	15.694	13.858	12.395	8.978	9.23	8.278	8.662	7.39	8.162	7.591	5.831	6.34
Citrate synthase	evm.TU.chr1.2040	103.438	103.918	105.363	103.184	110.061	108.717	429.307	435.168	433.601	499.169	472.811	470.776	494.725	481.159	488.49
	evm.TU.chr2.5589	86.502	81.296	79.978	97.597	101.146	105.49	96.666	100.173	97.501	95.103	103.449	101.584	98.902	94.129	96.937
Isocitrate dehydrogenase	evm.TU.chr1.413	14.079	13.436	12.04	11.324	10.399	11.206	14.443	15.872	13.104	15.638	16.14	16.354	15.15	15.494	19.005
	evm.TU.chr6.1892	13.276	16.44	14.155	15.421	19.574	17.164	25.693	29.314	27.546	31.301	28.911	28.789	27.567	30.965	35.276
	evm.TU.chr7.3534	9.415	8.326	8.271	8.661	8.861	9.398	1.727	2.597	2.554	1.209	0.493	0.578	0.401	1.078	0.856
	evm.TU.chr7.3537	419.936	424.621	419.686	538.566	549.268	565.642	873.747	892.851	900.12	944.204	939.978	945.081	1297.61	1289.34	1303.51
AL-activated malate transporter	evm.TU.chr3.4467	17.799	15.433	14.496	11.367	10.887	11.783	15.149	12.931	12.155	12.391	13.418	12.424	10.535	11.644	12.754
	evm.TU.chr5.5075	14.009	12.769	12.5	12.752	13.814	14.833	19.263	16.26	16.435	13.145	12.834	12.19	15.768	13.987	15.149
	evm.TU.chr6.4086	35.245	35.978	34.009	14.719	13.97	14.543	0.259	0.109	0.032	0.159	0.105	0	0	0	0.157
Malate dehydrogenase	evm.TU.chr1.5405	77.75	74.634	72.667	83.947	85.742	88.295	64.813	63.376	68.849	64.567	62.28	62.72	71.815	73.219	66.757
	evm.TU.chr4.5630	68.239	70.852	70.423	61.904	56.042	55.626	52.982	49.957	48.379	24.481	23.387	22.57	26.996	23.481	26.108
	evm.TU.chr5.5371	37.259	43.076	43.399	34.995	35.246	40.424	33.502	36.81	33.919	36.465	34.688	37.616	35.958	35.935	31.802
	evm.TU.chr6.2609	167.901	169.632	192.375	168.983	163.116	154.205	156.584	147.837	154.12	135.817	154.979	145.828	165.135	154.687	155.254
Malic enzyme	evm.TU.chr1.2840	116.977	110.455	113.239	135.857	135.848	134.947	90.388	91.187	79.274	86.582	87.532	83.832	116.087	115.77	116.419
	evm.TU.chr1.7029	161.782	157.806	169.145	147.626	145.036	148.721	1490.32	1548.22	1461.35	1555.63	1499.57	1570.71	1417.17	1406.65	1383.3
	evm.TU.chr2.2435	67.843	71.533	67.755	86.182	83.902	90.007	83.256	81.443	78.236	92.324	100.18	96.864	76.7	72.384	74.952
	evm.TU.chr2.3288	42.161	39.277	42.777	45.095	43.524	43.954	57.092	53.574	51.634	62.503	59.455	66.771	69.143	69.51	68.733
	evm.TU.chr4.583	48.646	52.261	51.786	89.46	89.679	92.065	11.68	10.097	10.187	13.231	13.249	12.979	13.14	10.666	11.105
Phosphoenolpyruvate carboxylase	evm.TU.chr1.3736	61.839	64.686	62.689	95.305	95.721	95.944	140.01	135.669	131.864	124.099	122.482	115.444	127.896	122.264	114.675
	evm.TU.chr3.4528	2.248	2.481	2.727	5.808	4.601	5.255	17.356	18.077	17.419	15.265	17.825	16.075	22.589	21.715	20.66
	evm.TU.chr6.2577	70.634	72.098	75.043	50.748	46.946	48.113	212.97	207.055	209.494	230.917	215.44	222.274	199.22	205.882	187.172

## Sheet: Table S4
Table S4. Transcription factor identification of Rosa roxburghii
Gene ID	Arabidopsis homolog gene
evm.TU.chr1.85	AT3G13540.1_MYB_myb
evm.TU.chr1.92	AT3G26744.1_bHLH_bHLH
evm.TU.chr1.102	AT3G26790.1_B3_B3
evm.TU.chr1.120	AT2G33480.2_NAC_NAC
evm.TU.chr1.129	AT1G66350.1_GRAS_RGA-like
evm.TU.chr1.138	AT1G64100.2_NAC_pentatricopeptide
evm.TU.chr1.140	AT3G27010.1_TCP_TCP
evm.TU.chr1.146	AT5G13080.1_WRKY_WRKY
evm.TU.chr1.147	AT5G50670.1_SBP_SBP
evm.TU.chr1.149	AT3G30260.1_MIKC_MADS_AGAMOUS-like
evm.TU.chr1.158	AT5G14140.1_C2H2_zinc
evm.TU.chr1.234	AT5G14280.1_GeBP_DNA-binding
evm.TU.chr1.260	AT1G13450.1_Trihelix_Trihelix
evm.TU.chr1.279	AT5G14340.1_MYB_myb
evm.TU.chr1.281	AT5G63280.1_C2H2_C2H2-like
evm.TU.chr1.352	AT1G25580.1_NAC_NAC
evm.TU.chr1.353	AT4G12020.2_WRKY_WRKY
evm.TU.chr1.373	AT1G64100.2_NAC_pentatricopeptide
evm.TU.chr1.381	AT5G63090.2_LBD_LBD
evm.TU.chr1.418	AT3G27785.1_MYB_myb
evm.TU.chr1.419	AT4G18770.1_MYB_myb
evm.TU.chr1.435	AT5G40350.1_MYB_myb
evm.TU.chr1.448	AT4G12020.2_WRKY_WRKY
evm.TU.chr1.490	AT4G12020.3_WRKY_WRKY
evm.TU.chr1.499	AT3G01470.1_HD-ZIP_homeobox
evm.TU.chr1.573	AT3G57480.1_C2H2_C2H2
evm.TU.chr1.608	AT4G12020.2_WRKY_WRKY
evm.TU.chr1.625	AT3G28470.1_MYB_MYB
evm.TU.chr1.641	AT1G64100.2_NAC_pentatricopeptide
evm.TU.chr1.642	AT4G12020.1_WRKY_WRKY
evm.TU.chr1.644	AT4G12020.1_WRKY_WRKY
evm.TU.chr1.645	AT5G45050.1_WRKY_Disease
evm.TU.chr1.655	AT3G47870.1_LBD_LOB
evm.TU.chr1.678	AT3G54320.3_AP2_AP2
evm.TU.chr1.685	AT5G15130.1_WRKY_WRKY
evm.TU.chr1.694	AT5G15150.1_HD-ZIP_homeobox
evm.TU.chr1.697	AT3G28857.1_bHLH_bHLH
evm.TU.chr1.712	AT5G39820.1_NAC_NAC
evm.TU.chr1.720	AT3G28910.1_MYB_myb
evm.TU.chr1.721	AT3G28917.1_ZF-HD_mini
evm.TU.chr1.722	AT5G15210.1_ZF-HD_homeobox
evm.TU.chr1.729	AT2G17950.1_WOX_WOX
evm.TU.chr1.753	AT5G39660.1_Dof_cycling
evm.TU.chr1.766	AT1G64100.2_NAC_pentatricopeptide
evm.TU.chr1.771	AT1G64100.2_NAC_pentatricopeptide
evm.TU.chr1.773	AT1G64100.2_NAC_pentatricopeptide
evm.TU.chr1.775	AT5G61430.1_NAC_NAC
evm.TU.chr1.779	AT5G15310.1_MYB_myb
evm.TU.chr1.804	AT5G19790.1_ERF_related
evm.TU.chr1.807	AT4G12020.2_WRKY_WRKY
evm.TU.chr1.812	AT2G03340.1_WRKY_WRKY
evm.TU.chr1.820	AT1G64100.2_NAC_pentatricopeptide
evm.TU.chr1.865	AT1G64100.2_NAC_pentatricopeptide
evm.TU.chr1.890	AT1G69490.1_NAC_NAC-like,
evm.TU.chr1.934	AT3G02150.2_TCP_plastid
evm.TU.chr1.963	AT2G17950.1_WOX_WOX
evm.TU.chr1.983	AT3G30210.1_MYB_myb
evm.TU.chr1.986	AT3G02310.1_MIKC_MADS_MIKC_MADS
evm.TU.chr1.987	AT5G60910.1_MIKC_MADS_AGAMOUS-like
evm.TU.chr1.996	AT1G68670.1_G2-like_G2-like
evm.TU.chr1.1002	AT1G69010.1_bHLH_BES1-interacting
evm.TU.chr1.1025	AT1G64100.2_NAC_pentatricopeptide
evm.TU.chr1.1042	AT3G30530.1_bZIP_basic
evm.TU.chr1.1043	AT1G64100.2_NAC_pentatricopeptide
evm.TU.chr1.1051	AT3G02380.1_CO-like_CONSTANS-like
evm.TU.chr1.1117	AT1G67260.2_TCP_TCP
evm.TU.chr1.1119	AT1G13260.1_RAV_related
evm.TU.chr1.1120	AT2G37630.1_MYB_MYB
evm.TU.chr1.1147	AT2G31070.1_TCP_TCP
evm.TU.chr1.1154	AT3G02550.1_LBD_LOB
evm.TU.chr1.1178	AT1G64100.2_NAC_pentatricopeptide
evm.TU.chr1.1185	AT1G64100.2_NAC_pentatricopeptide
evm.TU.chr1.1249	AT4G21440.1_MYB_MYB-like
evm.TU.chr1.1256	AT4G28110.1_MYB_myb
evm.TU.chr1.1257	AT3G23250.1_MYB_myb
evm.TU.chr1.1259	AT2G31180.1_MYB_myb
evm.TU.chr1.1305	AT2G40350.1_ERF_ERF
evm.TU.chr1.1312	AT3G49950.1_GRAS_GRAS
evm.TU.chr1.1316	AT3G22100.1_bHLH_bHLH
evm.TU.chr1.1322	AT1G61730.1_GeBP_DNA-binding
evm.TU.chr1.1325	AT2G45880.1_BES1_beta-amylase
evm.TU.chr1.1338	AT3G21880.1_CO-like_B-box
evm.TU.chr1.1345	AT3G21810.1_C3H_C3H
evm.TU.chr1.1363	AT1G05230.4_HD-ZIP_homeodomain
evm.TU.chr1.1394	AT1G77920.1_bZIP_bZIP
evm.TU.chr1.1408	AT2G32460.2_MYB_myb
evm.TU.chr1.1430	AT4G12020.2_WRKY_WRKY
evm.TU.chr1.1432	AT1G62300.1_WRKY_WRKY
evm.TU.chr1.1470	AT1G62360.1_TALE_KNOX/ELK
evm.TU.chr1.1513	AT1G04990.2_C3H_C3H
evm.TU.chr1.1515	AT1G50640.1_ERF_ethylene
evm.TU.chr1.1529	AT4G12020.2_WRKY_WRKY
evm.TU.chr1.1560	AT2G31370.5_bZIP_bZIP
evm.TU.chr1.1611	AT4G12020.3_WRKY_WRKY
evm.TU.chr1.1613	AT2G04880.2_WRKY_zinc-dependent
evm.TU.chr1.1614	AT5G48150.1_GRAS_GRAS
evm.TU.chr1.1624	AT1G64100.2_NAC_pentatricopeptide
evm.TU.chr1.1625	AT1G64100.2_NAC_pentatricopeptide
evm.TU.chr1.1654	AT1G64100.2_NAC_pentatricopeptide
evm.TU.chr1.1657	AT5G35770.1_SAP_SAP
evm.TU.chr1.1660	AT5G28530.1_FAR1_FAR1-related
evm.TU.chr1.1662	AT1G64100.2_NAC_pentatricopeptide
evm.TU.chr1.1671	AT4G14540.1_NF-YB_nuclear
evm.TU.chr1.1707	AT3G07650.2_CO-like_CONSTANS-like
evm.TU.chr1.1817	AT1G64100.2_NAC_pentatricopeptide
evm.TU.chr1.1830	AT5G41920.1_GRAS_GRAS
evm.TU.chr1.1840	AT3G22170.2_FAR1_far-red
evm.TU.chr1.1841	AT4G15090.1_FAR1_FAR1
evm.TU.chr1.1842	AT2G32250.3_FAR1_FAR1-related
evm.TU.chr1.1880	AT1G30330.1_ARF_auxin
evm.TU.chr1.1898	AT1G64100.2_NAC_pentatricopeptide
evm.TU.chr1.1902	AT3G59060.4_bHLH_phytochrome
evm.TU.chr1.1921	AT2G43000.1_NAC_NAC
evm.TU.chr1.1926	AT3G18990.1_B3_B3
evm.TU.chr1.1927	AT1G49475.1_B3_B3
evm.TU.chr1.1928	AT5G52600.1_MYB_myb
evm.TU.chr1.1965	AT4G18170.1_WRKY_WRKY
evm.TU.chr1.2021	AT3G58780.1_MIKC_MADS_MIKC_MADS
evm.TU.chr1.2034	AT1G78600.1_DBB_light-regulated
evm.TU.chr1.2063	AT4G38180.1_FAR1_FAR1-related
evm.TU.chr1.2065	AT4G12020.2_WRKY_WRKY
evm.TU.chr1.2066	AT4G12020.2_WRKY_WRKY
evm.TU.chr1.2067	AT4G12020.2_WRKY_WRKY
evm.TU.chr1.2175	AT4G12020.2_WRKY_WRKY
evm.TU.chr1.2224	AT4G38180.1_FAR1_FAR1-related
evm.TU.chr1.2236	AT3G13040.1_G2-like_G2-like
evm.TU.chr1.2257	AT4G12750.1_HB-other_Homeodomain-like
evm.TU.chr1.2319	AT5G60440.1_M-type_MADS_AGAMOUS-like
evm.TU.chr1.2323	AT1G53910.1_ERF_related
evm.TU.chr1.2371	AT5G40330.1_MYB_myb
evm.TU.chr1.2386	AT3G14180.1_Trihelix_sequence-specific
evm.TU.chr1.2390	AT4G38180.1_FAR1_FAR1-related
evm.TU.chr1.2452	AT3G13840.1_GRAS_GRAS
evm.TU.chr1.2457	AT3G13960.1_GRF_growth-regulating
evm.TU.chr1.2464	AT1G72570.1_AP2_AP2
evm.TU.chr1.2466	AT3G27920.1_MYB_myb
evm.TU.chr1.2469	AT5G35550.1_MYB_MYB
evm.TU.chr1.2478	AT1G72650.1_MYB_related_TRF-like
evm.TU.chr1.2493	AT4G12020.3_WRKY_WRKY
evm.TU.chr1.2496	AT1G72830.1_NF-YA_nuclear
evm.TU.chr1.2519	AT1G72740.2_MYB_related_MYB_related
evm.TU.chr1.2547	AT3G13890.2_MYB_myb
evm.TU.chr1.2581	AT1G55110.1_C2H2_indeterminate(ID)-domain
evm.TU.chr1.2590	AT1G64100.2_NAC_pentatricopeptide
evm.TU.chr1.2592	AT3G13850.1_LBD_LOB
evm.TU.chr1.2602	AT2G17950.1_WOX_WOX
evm.TU.chr1.2653	AT2G17950.1_WOX_WOX
evm.TU.chr1.2674	AT1G01720.1_NAC_NAC
evm.TU.chr1.2692	AT1G51700.1_Dof_DOF
evm.TU.chr1.2697	AT5G35550.1_MYB_MYB
evm.TU.chr1.2735	AT3G21330.1_bHLH_bHLH
evm.TU.chr1.2762	AT2G17950.1_WOX_WOX
evm.TU.chr1.2792	AT1G64100.2_NAC_pentatricopeptide
evm.TU.chr1.2839	AT3G16350.1_MYB_related_MYB_related
evm.TU.chr1.2851	AT2G28610.1_WOX_WOX
evm.TU.chr1.2852	AT3G18380.1_HB-other_sequence-specific
evm.TU.chr1.2859	AT1G52150.1_HD-ZIP_HD-ZIP
evm.TU.chr1.2862	AT4G32890.1_GATA_GATA
evm.TU.chr1.2880	AT1G64100.2_NAC_pentatricopeptide
evm.TU.chr1.2882	AT2G24840.1_M-type_MADS_AGAMOUS-like
evm.TU.chr1.2883	AT2G24840.1_M-type_MADS_AGAMOUS-like
evm.TU.chr1.2887	AT5G11590.1_ERF_ERF
evm.TU.chr1.2905	AT4G29100.1_bHLH_bHLH
evm.TU.chr1.2933	AT1G79840.1_HD-ZIP_HD-ZIP
evm.TU.chr1.2939	AT3G15030.2_TCP_TCP
evm.TU.chr1.3011	AT1G64100.2_NAC_pentatricopeptide
evm.TU.chr1.3013	AT3G24490.1_Trihelix_Trihelix
evm.TU.chr1.3105	AT1G64100.2_NAC_pentatricopeptide
evm.TU.chr1.3140	AT3G22780.1_CPP_Tesmin/TSO1-like
evm.TU.chr1.3167	AT1G64100.2_NAC_pentatricopeptide
evm.TU.chr1.3169	AT4G38180.1_FAR1_FAR1-related
evm.TU.chr1.3187	AT1G64100.2_NAC_pentatricopeptide
evm.TU.chr1.3188	AT1G64100.2_NAC_pentatricopeptide
evm.TU.chr1.3195	AT4G27240.1_C2H2_C2H2
evm.TU.chr1.3206	AT1G15360.1_ERF_ERF
evm.TU.chr1.3237	AT4G38180.1_FAR1_FAR1-related
evm.TU.chr1.3278	AT1G64100.2_NAC_pentatricopeptide
evm.TU.chr1.3280	AT1G52520.1_FAR1_FAR1-related
evm.TU.chr1.3283	AT1G52520.1_FAR1_FAR1-related
evm.TU.chr1.3285	AT1G64100.2_NAC_pentatricopeptide
evm.TU.chr1.3286	AT1G80010.1_FAR1_FAR1-related
evm.TU.chr1.3372	AT2G25180.1_ARR-B_response
evm.TU.chr1.3388	AT1G80580.1_ERF_ERF
evm.TU.chr1.3404	AT5G25190.1_ERF_ERF
evm.TU.chr1.3406	AT2G17950.1_WOX_WOX
evm.TU.chr1.3411	AT5G10970.1_C2H2_C2H2
evm.TU.chr1.3432	AT4G12020.2_WRKY_WRKY
evm.TU.chr1.3436	AT4G12020.2_WRKY_WRKY
evm.TU.chr1.3443	AT4G12020.2_WRKY_WRKY
evm.TU.chr1.3444	AT1G80840.1_WRKY_WRKY
evm.TU.chr1.3457	AT1G64100.2_NAC_pentatricopeptide
evm.TU.chr1.3512	AT1G16060.1_AP2_ARIA-interacting
evm.TU.chr1.3570	AT4G12020.2_WRKY_WRKY
evm.TU.chr1.3582	AT1G64100.2_NAC_pentatricopeptide
evm.TU.chr1.3610	AT5G45710.1_HSF_HSF
evm.TU.chr1.3646	AT3G58710.2_WRKY_WRKY
evm.TU.chr1.3649	AT1G64100.2_NAC_pentatricopeptide
evm.TU.chr1.3671	AT4G34410.1_ERF_redox
evm.TU.chr1.3674	AT2G47520.1_ERF_ERF
evm.TU.chr1.3686	AT4G34410.1_ERF_redox
evm.TU.chr1.3698	AT2G17950.1_WOX_WOX
evm.TU.chr1.3708	AT2G38300.1_G2-like_G2-like
evm.TU.chr1.3759	AT5G60440.1_M-type_MADS_AGAMOUS-like
evm.TU.chr1.3785	AT4G24540.1_MIKC_MADS_AGAMOUS-like
evm.TU.chr1.3796	AT3G15030.2_TCP_TCP
evm.TU.chr1.3809	AT3G58120.1_bZIP_bZIP
evm.TU.chr1.3811	AT1G06280.1_LBD_LOB
evm.TU.chr1.3830	AT1G28520.2_VOZ_vascular
evm.TU.chr1.3851	AT1G03840.1_C2H2_C2H2
evm.TU.chr1.3857	AT4G28500.1_NAC_NAC
evm.TU.chr1.3862	AT5G44180.1_HB-other_Homeodomain-like
evm.TU.chr1.3866	AT2G20570.1_G2-like_GBF's
evm.TU.chr1.3886	AT1G03790.1_C3H_C3H
evm.TU.chr1.3898	AT1G53160.1_SBP_squamosa
evm.TU.chr1.3905	AT1G53160.1_SBP_squamosa
evm.TU.chr1.3942	AT4G20970.1_bHLH_bHLH
evm.TU.chr1.3950	AT4G12020.2_WRKY_WRKY
evm.TU.chr1.3962	AT2G20880.1_ERF_ERF
evm.TU.chr1.3979	AT3G10760.1_G2-like_G2-like
evm.TU.chr1.4027	AT3G12250.1_bZIP_TGACG
evm.TU.chr1.4082	AT4G38180.1_FAR1_FAR1-related
evm.TU.chr1.4099	AT2G17950.1_WOX_WOX
evm.TU.chr1.4148	AT5G10030.1_bZIP_TGACG
evm.TU.chr1.4151	AT1G64100.2_NAC_pentatricopeptide
evm.TU.chr1.4182	AT1G64100.2_NAC_pentatricopeptide
evm.TU.chr1.4203	AT4G12020.3_WRKY_WRKY
evm.TU.chr1.4208	AT1G64100.2_NAC_pentatricopeptide
evm.TU.chr1.4213	AT4G38180.1_FAR1_FAR1-related
evm.TU.chr1.4218	AT5G45050.1_WRKY_Disease
evm.TU.chr1.4219	AT4G38180.1_FAR1_FAR1-related
evm.TU.chr1.4318	AT1G01720.1_NAC_NAC
evm.TU.chr1.4328	AT4G12020.1_WRKY_WRKY
evm.TU.chr1.4329	AT5G45050.1_WRKY_Disease
evm.TU.chr1.4380	AT1G05805.1_bHLH_bHLH
evm.TU.chr1.4386	AT4G12020.1_WRKY_WRKY
evm.TU.chr1.4402	AT2G13570.1_NF-YB_nuclear
evm.TU.chr1.4434	AT2G43500.1_Nin-like_Nin-like
evm.TU.chr1.4465	AT4G12020.2_WRKY_WRKY
evm.TU.chr1.4489	AT4G03170.1_B3_B3
evm.TU.chr1.4504	AT4G15090.1_FAR1_FAR1
evm.TU.chr1.4508	AT4G38180.1_FAR1_FAR1-related
evm.TU.chr1.4524	AT4G00120.1_bHLH_bHLH
evm.TU.chr1.4536	AT3G10030.1_Trihelix_Trihelix
evm.TU.chr1.4624	AT1G76890.2_Trihelix_Trihelix
evm.TU.chr1.4631	AT2G27470.1_NF-YB_nuclear
evm.TU.chr1.4632	AT5G66980.1_B3_B3
evm.TU.chr1.4652	AT4G08250.1_GRAS_GRAS
evm.TU.chr1.4695	AT5G64750.1_ERF_ERF
evm.TU.chr1.4697	AT4G38180.1_FAR1_FAR1-related
evm.TU.chr1.4699	AT4G38180.1_FAR1_FAR1-related
evm.TU.chr1.4728	AT4G12020.2_WRKY_WRKY
evm.TU.chr1.4729	AT2G36960.2_MYB_related_TSL-kinase
evm.TU.chr1.4738	AT4G39410.1_WRKY_WRKY
evm.TU.chr1.4786	AT5G64810.1_WRKY_WRKY
evm.TU.chr1.4798	AT4G12020.2_WRKY_WRKY
evm.TU.chr1.4803	AT5G45050.2_WRKY_Disease
evm.TU.chr1.4838	AT1G64100.2_NAC_pentatricopeptide
evm.TU.chr1.4842	AT4G12020.2_WRKY_WRKY
evm.TU.chr1.4844	AT5G45050.2_WRKY_Disease
evm.TU.chr1.4881	AT4G14540.1_NF-YB_nuclear
evm.TU.chr1.4885	AT1G64100.2_NAC_pentatricopeptide
evm.TU.chr1.4889	AT1G66370.1_MYB_myb
evm.TU.chr1.4891	AT1G66370.1_MYB_myb
evm.TU.chr1.4892	AT1G66370.1_MYB_myb
evm.TU.chr1.4906	AT5G10030.1_bZIP_TGACG
evm.TU.chr1.4939	AT4G38180.1_FAR1_FAR1-related
evm.TU.chr1.4987	AT4G38180.1_FAR1_FAR1-related
evm.TU.chr1.4995	AT1G78080.1_ERF_related
evm.TU.chr1.5030	AT1G64100.2_NAC_pentatricopeptide
evm.TU.chr1.5057	AT1G64100.2_NAC_pentatricopeptide
evm.TU.chr1.5074	AT2G22300.2_CAMTA_signal
evm.TU.chr1.5076	AT2G22300.2_CAMTA_signal
evm.TU.chr1.5086	AT1G34670.1_MYB_myb
evm.TU.chr1.5090	AT1G34370.2_C2H2_C2H2
evm.TU.chr1.5106	AT2G17950.1_WOX_WOX
evm.TU.chr1.5116	AT4G38180.1_FAR1_FAR1-related
evm.TU.chr1.5152	AT1G64100.2_NAC_pentatricopeptide
evm.TU.chr1.5161	AT2G22430.1_HD-ZIP_homeobox
evm.TU.chr1.5172	AT1G72210.1_bHLH_bHLH
evm.TU.chr1.5191	AT4G24660.1_ZF-HD_homeobox
evm.TU.chr1.5247	AT4G38070.1_bHLH_bHLH
evm.TU.chr1.5257	AT2G22540.1_MIKC_MADS_MIKC_MADS
evm.TU.chr1.5265	AT4G38070.1_bHLH_bHLH
evm.TU.chr1.5271	AT2G17950.1_WOX_WOX
evm.TU.chr1.5278	AT5G10510.2_AP2_AINTEGUMENTA-like
evm.TU.chr1.5299	AT4G38180.1_FAR1_FAR1-related
evm.TU.chr1.5313	AT5G65590.1_Dof_Dof
evm.TU.chr1.5348	AT4G38180.1_FAR1_FAR1-related
evm.TU.chr1.5366	AT4G37940.1_MIKC_MADS_AGAMOUS-like
evm.TU.chr1.5375	AT3G57390.1_MIKC_MADS_AGAMOUS-like
evm.TU.chr1.5380	AT5G65640.1_bHLH_beta
evm.TU.chr1.5394	AT5G09330.3_NAC_NAC
evm.TU.chr1.5401	AT4G37850.1_bHLH_bHLH
evm.TU.chr1.5402	AT4G37850.1_bHLH_bHLH
evm.TU.chr1.5431	AT4G37790.1_HD-ZIP_HD-ZIP
evm.TU.chr1.5442	AT3G49690.1_MYB_myb
evm.TU.chr1.5450	AT1G64100.2_NAC_pentatricopeptide
evm.TU.chr1.5454	AT1G64100.2_NAC_pentatricopeptide
evm.TU.chr1.5461	AT4G37750.1_AP2_AP2
evm.TU.chr1.5466	AT2G22840.1_GRF_growth-regulating
evm.TU.chr1.5469	AT4G15090.1_FAR1_FAR1
evm.TU.chr1.5472	AT2G22850.1_bZIP_basic
evm.TU.chr1.5492	AT4G12020.3_WRKY_WRKY
evm.TU.chr1.5528	AT5G67580.1_MYB_related_MYB_related
evm.TU.chr1.5537	AT1G74660.1_ZF-HD_mini
evm.TU.chr1.5548	AT4G37650.1_GRAS_GRAS
evm.TU.chr1.5565	AT4G38180.1_FAR1_FAR1-related
evm.TU.chr1.5600	AT3G49940.1_LBD_LOB
evm.TU.chr1.5602	AT3G49950.1_GRAS_GRAS
evm.TU.chr1.5637	AT1G64100.2_NAC_pentatricopeptide
evm.TU.chr1.5649	AT1G24625.1_C2H2_zinc
evm.TU.chr1.5653	AT1G64100.2_NAC_pentatricopeptide
evm.TU.chr1.5676	AT4G37260.1_MYB_myb
evm.TU.chr1.5687	AT4G12020.3_WRKY_WRKY
evm.TU.chr1.5689	AT4G12020.2_WRKY_WRKY
evm.TU.chr1.5694	AT4G12020.1_WRKY_WRKY
evm.TU.chr1.5723	AT4G24240.1_WRKY_WRKY
evm.TU.chr1.5733	AT2G23340.1_ERF_DREB
evm.TU.chr1.5735	AT4G36920.1_AP2_AP2
evm.TU.chr1.5737	AT2G17950.1_WOX_WOX
evm.TU.chr1.5738	AT2G17950.1_WOX_WOX
evm.TU.chr1.5758	AT4G36930.1_bHLH_bHLH
evm.TU.chr1.5771	AT4G12020.2_WRKY_WRKY
evm.TU.chr1.5773	AT5G67060.1_bHLH_bHLH
evm.TU.chr1.5787	AT4G38180.1_FAR1_FAR1-related
evm.TU.chr1.5792	AT4G36990.1_HSF_heat
evm.TU.chr1.5799	AT1G64100.2_NAC_pentatricopeptide
evm.TU.chr1.5800	AT4G34410.1_ERF_redox
evm.TU.chr1.5801	AT5G61890.1_ERF_ERF
evm.TU.chr1.5804	AT2G47520.1_ERF_ERF
evm.TU.chr1.5805	AT4G34410.1_ERF_redox
evm.TU.chr1.5807	AT2G31070.1_TCP_TCP
evm.TU.chr1.5810	AT2G47520.1_ERF_ERF
evm.TU.chr1.5819	AT3G19184.1_B3_B3
evm.TU.chr1.5822	AT3G16770.1_ERF_ethylene-responsive
evm.TU.chr1.5836	AT4G38180.1_FAR1_FAR1-related
evm.TU.chr1.5854	AT2G17950.1_WOX_WOX
evm.TU.chr1.5858	AT4G12020.2_WRKY_WRKY
evm.TU.chr1.5859	AT4G12020.2_WRKY_WRKY
evm.TU.chr1.5861	AT5G66870.1_LBD_ASYMMETRIC
evm.TU.chr1.5865	AT4G37180.1_G2-like_G2-like
evm.TU.chr1.5903	AT1G64100.2_NAC_pentatricopeptide
evm.TU.chr1.5908	AT1G64100.2_NAC_pentatricopeptide
evm.TU.chr1.5918	AT5G60200.1_Dof_TARGET
evm.TU.chr1.5936	AT1G64100.2_NAC_pentatricopeptide
evm.TU.chr1.5942	AT3G50410.1_Dof_OBF
evm.TU.chr1.5952	AT4G36870.2_TALE_BEL1-like
evm.TU.chr1.5953	AT3G18990.1_B3_B3
evm.TU.chr1.5955	AT3G18990.1_B3_B3
evm.TU.chr1.5956	AT3G18990.1_B3_B3
evm.TU.chr1.5957	AT3G18990.1_B3_B3
evm.TU.chr1.5966	AT3G18990.1_B3_B3
evm.TU.chr1.5989	AT1G64100.2_NAC_pentatricopeptide
evm.TU.chr1.6000	AT4G36870.2_TALE_BEL1-like
evm.TU.chr1.6008	AT4G38180.1_FAR1_FAR1-related
evm.TU.chr1.6037	AT1G75080.2_BES1_BES1
evm.TU.chr1.6047	AT1G15790.1_bHLH_
evm.TU.chr1.6059	AT4G36740.1_HD-ZIP_homeobox
evm.TU.chr1.6064	AT4G36730.1_bZIP_G-box
evm.TU.chr1.6067	AT4G36710.1_GRAS_GRAS
evm.TU.chr1.6072	AT5G66730.1_C2H2_C2H2-like
evm.TU.chr1.6076	AT1G64100.2_NAC_pentatricopeptide
evm.TU.chr1.6086	AT4G38180.1_FAR1_FAR1-related
evm.TU.chr1.6101	AT5G66770.1_GRAS_GRAS
evm.TU.chr1.6114	AT4G36730.1_bZIP_G-box
evm.TU.chr1.6118	AT4G39250.1_MYB_related_RAD-like
evm.TU.chr1.6120	AT4G38180.1_FAR1_FAR1-related
evm.TU.chr1.6126	AT3G50870.1_GATA_GATA
evm.TU.chr1.6129	AT2G18350.1_ZF-HD_homeobox
evm.TU.chr1.6134	AT1G75250.1_MYB_related_RAD-like
evm.TU.chr1.6147	AT4G12020.1_WRKY_WRKY
evm.TU.chr1.6163	AT1G64100.2_NAC_pentatricopeptide
evm.TU.chr1.6203	AT1G75390.1_bZIP_basic
evm.TU.chr1.6211	AT4G38180.1_FAR1_FAR1-related
evm.TU.chr1.6212	AT4G38180.1_FAR1_FAR1-related
evm.TU.chr1.6233	AT5G66350.1_SRS_Lateral
evm.TU.chr1.6255	AT3G54340.1_MIKC_MADS_MIKC_MADS
evm.TU.chr1.6258	AT5G66320.2_GATA_GATA
evm.TU.chr1.6271	AT4G38960.1_DBB_DBB
evm.TU.chr1.6273	AT1G64100.2_NAC_pentatricopeptide
evm.TU.chr1.6275	AT2G17950.1_WOX_WOX
evm.TU.chr1.6280	AT2G18060.1_NAC_vascular
evm.TU.chr1.6298	AT2G17950.1_WOX_WOX
evm.TU.chr1.6308	AT3G19860.1_bHLH_bHLH
evm.TU.chr1.6334	AT4G12020.2_WRKY_WRKY
evm.TU.chr1.6335	AT4G12020.1_WRKY_WRKY
evm.TU.chr1.6336	AT4G12020.3_WRKY_WRKY
evm.TU.chr1.6354	AT3G11450.1_MYB_DnaJ
evm.TU.chr1.6382	AT4G35900.1_bZIP_bZIP
evm.TU.chr1.6424	AT4G12020.2_WRKY_WRKY
evm.TU.chr1.6466	AT1G64100.2_NAC_pentatricopeptide
evm.TU.chr1.6490	AT4G35590.1_Nin-like_RWP-RK
evm.TU.chr1.6509	AT4G35550.1_WOX_WUSCHEL
evm.TU.chr1.6540	AT5G58900.1_MYB_related_Homeodomain-like
evm.TU.chr1.6567	AT4G38180.1_FAR1_FAR1-related
evm.TU.chr1.6602	AT5G58010.1_bHLH_LJRHL1-like
evm.TU.chr1.6650	AT1G19210.1_ERF_ERF
evm.TU.chr1.6653	AT1G19220.1_ARF_auxin
evm.TU.chr1.6691	AT4G12020.1_WRKY_WRKY
evm.TU.chr1.6736	AT3G13960.1_GRF_growth-regulating
evm.TU.chr1.6741	AT4G38620.1_MYB_myb
evm.TU.chr1.6742	AT5G35550.1_MYB_MYB
evm.TU.chr1.6747	AT3G13540.1_MYB_myb
evm.TU.chr1.6769	AT1G72830.1_NF-YA_nuclear
evm.TU.chr1.6786	AT1G64100.2_NAC_pentatricopeptide
evm.TU.chr1.6807	AT1G72740.2_MYB_related_MYB_related
evm.TU.chr1.6824	AT2G26150.1_HSF_heat
evm.TU.chr1.6832	AT5G56960.1_bHLH_bHLH
evm.TU.chr1.6842	AT3G13850.1_LBD_LOB
evm.TU.chr1.6865	AT4G26150.1_GATA_cytokinin-responsive
evm.TU.chr1.6891	AT5G56840.1_MYB_related_MYB_related
evm.TU.chr1.6894	AT5G56780.1_HRT-like_effector
evm.TU.chr1.6895	AT5G56780.1_HRT-like_effector
evm.TU.chr1.6921	AT3G15030.2_TCP_TCP
evm.TU.chr1.6960	AT2G36890.1_MYB_MYB
evm.TU.chr1.6964	AT4G29190.1_C3H_C3H
evm.TU.chr1.6978	AT4G29230.1_NAC_NAC
evm.TU.chr1.6992	AT1G64100.2_NAC_pentatricopeptide
evm.TU.chr1.7049	AT5G11590.1_ERF_ERF
evm.TU.chr1.7064	AT3G51120.1_C3H_DNA
evm.TU.chr1.7079	AT4G29100.1_bHLH_bHLH
evm.TU.chr1.7124	AT2G17950.1_WOX_WOX
evm.TU.chr1.7126	AT3G24490.1_Trihelix_Trihelix
evm.TU.chr1.7146	AT1G72050.2_C2H2_transcription
evm.TU.chr1.7155	AT3G24520.1_HSF_heat
evm.TU.chr1.7161	AT4G38180.1_FAR1_FAR1-related
evm.TU.chr1.7175	AT1G64100.2_NAC_pentatricopeptide
evm.TU.chr1.7193	AT4G29000.1_CPP_Tesmin/TSO1-like
evm.TU.chr1.7214	AT1G64100.2_NAC_pentatricopeptide
evm.TU.chr1.7215	AT2G03500.1_G2-like_G2-like
evm.TU.chr1.7226	AT1G14920.1_GRAS_GRAS
evm.TU.chr1.7228	AT1G64100.2_NAC_pentatricopeptide
evm.TU.chr1.7230	AT1G64100.2_NAC_pentatricopeptide
evm.TU.chr1.7231	AT4G38180.1_FAR1_FAR1-related
evm.TU.chr1.7262	AT1G64100.2_NAC_pentatricopeptide
evm.TU.chr1.7264	AT3G19360.1_C3H_C3H
evm.TU.chr1.7315	AT1G15360.1_ERF_ERF
evm.TU.chr1.7324	AT4G12020.2_WRKY_WRKY
evm.TU.chr1.7329	AT2G26580.1_YABBY_YABBY
evm.TU.chr1.7362	AT5G52600.1_MYB_myb
evm.TU.chr1.7486	AT5G25220.1_TALE_KNOTTED1-like
evm.TU.chr1.7531	AT2G25180.1_ARR-B_response
evm.TU.chr1.7548	AT2G24260.1_bHLH_LJRHL1-like
evm.TU.chr1.7555	AT4G12020.2_WRKY_WRKY
evm.TU.chr1.7568	AT4G30935.1_WRKY_WRKY
evm.TU.chr1.7620	AT1G64100.2_NAC_pentatricopeptide
evm.TU.chr1.7633	AT1G64100.2_NAC_pentatricopeptide
evm.TU.chr1.7648	AT4G12020.2_WRKY_WRKY
evm.TU.chr2.5	AT1G64100.2_NAC_pentatricopeptide
evm.TU.chr2.10	AT3G13960.1_GRF_growth-regulating
evm.TU.chr2.25	AT1G76320.2_FAR1_FAR1-related
evm.TU.chr2.27	AT5G16770.2_MYB_myb
evm.TU.chr2.46	AT1G64100.2_NAC_pentatricopeptide
evm.TU.chr2.47	AT5G03415.1_E2F/DP_Transcription
evm.TU.chr2.88	AT4G12020.2_WRKY_WRKY
evm.TU.chr2.98	AT3G18990.1_B3_B3
evm.TU.chr2.101	AT1G64100.2_NAC_pentatricopeptide
evm.TU.chr2.110	AT4G38180.1_FAR1_FAR1-related
evm.TU.chr2.145	AT4G35580.3_NAC_NAC
evm.TU.chr2.165	AT2G25180.1_ARR-B_response
evm.TU.chr2.179	AT5G53660.1_GRF_growth-regulating
evm.TU.chr2.193	AT2G46680.1_HD-ZIP_homeobox
evm.TU.chr2.203	AT4G12020.1_WRKY_WRKY
evm.TU.chr2.205	AT4G12020.1_WRKY_WRKY
evm.TU.chr2.206	AT4G12020.1_WRKY_WRKY
evm.TU.chr2.222	AT4G24060.1_Dof_Dof
evm.TU.chr2.261	AT4G38180.1_FAR1_FAR1-related
evm.TU.chr2.293	AT1G64100.2_NAC_pentatricopeptide
evm.TU.chr2.320	AT5G53040.1_Nin-like_RWP-RK
evm.TU.chr2.346	AT1G64100.2_NAC_pentatricopeptide
evm.TU.chr2.349	AT5G53200.1_MYB_related_MYB_related
evm.TU.chr2.352	AT4G11070.1_WRKY_WRKY
evm.TU.chr2.354	AT5G53210.1_bHLH_bHLH
evm.TU.chr2.362	AT4G27950.1_ERF_cytokinin
evm.TU.chr2.426	AT5G52830.1_WRKY_WRKY
evm.TU.chr2.437	AT5G52660.1_MYB_related_MYB_related
evm.TU.chr2.467	AT5G52510.1_GRAS_SCARECROW-like
evm.TU.chr2.479	AT4G25610.2_C2H2_C2H2-like
evm.TU.chr2.488	AT4G12020.2_WRKY_WRKY
evm.TU.chr2.494	AT4G25610.1_C2H2_C2H2-like
evm.TU.chr2.526	AT1G64100.2_NAC_pentatricopeptide
evm.TU.chr2.538	AT5G52260.1_MYB_myb
evm.TU.chr2.558	AT5G62020.1_HSF_heat
evm.TU.chr2.563	AT3G61150.1_HD-ZIP_homeodomain
evm.TU.chr2.568	AT4G38180.1_FAR1_FAR1-related
evm.TU.chr2.588	AT3G26660.1_LBD_LOB
evm.TU.chr2.589	AT3G26660.1_LBD_LOB
evm.TU.chr2.590	AT4G16110.1_ARR-B_response
evm.TU.chr2.592	AT5G52020.1_ERF_ERF
evm.TU.chr2.593	AT5G51990.1_ERF_C-repeat-binding
evm.TU.chr2.601	AT4G25440.1_C3H_zinc
evm.TU.chr2.603	AT1G64100.2_NAC_pentatricopeptide
evm.TU.chr2.618	AT1G64100.2_NAC_pentatricopeptide
evm.TU.chr2.619	AT5G51910.2_TCP_TCP
evm.TU.chr2.622	AT5G62165.3_MIKC_MADS_AGAMOUS-like
evm.TU.chr2.623	AT5G62165.3_MIKC_MADS_AGAMOUS-like
evm.TU.chr2.627	AT5G62165.3_MIKC_MADS_AGAMOUS-like
evm.TU.chr2.631	AT2G45650.1_MIKC_MADS_AGAMOUS-like
evm.TU.chr2.639	AT4G25410.1_bHLH_bHLH
evm.TU.chr2.642	AT5G51790.1_bHLH_bHLH
evm.TU.chr2.643	AT5G51790.1_bHLH_bHLH
evm.TU.chr2.646	AT4G12020.1_WRKY_WRKY
evm.TU.chr2.647	AT4G12020.1_WRKY_WRKY
evm.TU.chr2.650	AT5G45050.2_WRKY_Disease
evm.TU.chr2.652	AT4G12020.2_WRKY_WRKY
evm.TU.chr2.665	AT2G17950.1_WOX_WOX
evm.TU.chr2.723	AT4G22680.1_MYB_myb
evm.TU.chr2.724	AT4G38180.1_FAR1_FAR1-related
evm.TU.chr2.727	AT1G64100.2_NAC_pentatricopeptide
evm.TU.chr2.747	AT1G12260.1_NAC_NAC
evm.TU.chr2.775	AT3G60580.1_C2H2_C2H2-like
evm.TU.chr2.809	AT5G07580.1_ERF_ERF
evm.TU.chr2.810	AT5G51190.1_ERF_ERF
evm.TU.chr2.811	AT5G47220.1_ERF_ethylene
evm.TU.chr2.815	AT5G07500.1_C3H_C3H
evm.TU.chr2.818	AT5G61620.1_MYB_related_MYB_related
evm.TU.chr2.839	AT2G17950.1_WOX_WOX
evm.TU.chr2.892	AT4G12020.1_WRKY_WRKY
evm.TU.chr2.900	AT3G56400.1_WRKY_WRKY
evm.TU.chr2.901	AT2G40740.1_WRKY_WRKY
evm.TU.chr2.921	AT2G40620.1_bZIP_bZIP
evm.TU.chr2.954	AT2G40470.1_LBD_LOB
evm.TU.chr2.997	AT2G40340.1_ERF_ERF
evm.TU.chr2.1004	AT2G30130.1_LBD_LBD
evm.TU.chr2.1007	AT2G30130.1_LBD_LBD
evm.TU.chr2.1027	AT2G40260.1_G2-like_G2-like
evm.TU.chr2.1033	AT3G11090.1_LBD_LOB
evm.TU.chr2.1034	AT5G05550.1_Trihelix_sequence-specific
evm.TU.chr2.1039	AT2G40220.1_ERF_ERF
evm.TU.chr2.1042	AT4G37260.1_MYB_myb
evm.TU.chr2.1043	AT2G40200.1_bHLH_bHLH
evm.TU.chr2.1059	AT2G40140.2_C3H_C3H
evm.TU.chr2.1069	AT5G05660.1_NF-X1_sequence-specific
evm.TU.chr2.1122	AT3G11260.1_WOX_WUSCHEL
evm.TU.chr2.1136	AT5G05790.1_MYB_MYB
evm.TU.chr2.1163	AT3G55730.1_MYB_myb
evm.TU.chr2.1196	AT5G02030.1_TALE_TALE
evm.TU.chr2.1229	AT5G06070.1_C2H2_C2H2
evm.TU.chr2.1235	AT4G25410.1_bHLH_bHLH
evm.TU.chr2.1244	AT5G06080.1_LBD_LOB
evm.TU.chr2.1278	AT2G37650.1_GRAS_GRAS
evm.TU.chr2.1279	AT1G07540.1_MYB_related_TRF-like
evm.TU.chr2.1343	AT3G55370.2_Dof_OBF-binding
evm.TU.chr2.1370	AT1G64100.2_NAC_pentatricopeptide
evm.TU.chr2.1372	AT2G37430.1_C2H2_C2H2
evm.TU.chr2.1441	AT4G12020.1_WRKY_WRKY
evm.TU.chr2.1445	AT4G12020.1_WRKY_WRKY
evm.TU.chr2.1446	AT4G12020.1_WRKY_WRKY
evm.TU.chr2.1447	AT4G12020.1_WRKY_WRKY
evm.TU.chr2.1448	AT4G12020.1_WRKY_WRKY
evm.TU.chr2.1450	AT4G12020.3_WRKY_WRKY
evm.TU.chr2.1508	AT3G16857.1_ARR-B_response
evm.TU.chr2.1515	AT2G20280.1_C3H_C3H
evm.TU.chr2.1522	AT2G28550.1_AP2_related
evm.TU.chr2.1533	AT2G37060.1_NF-YB_nuclear
evm.TU.chr2.1543	AT1G64100.2_NAC_pentatricopeptide
evm.TU.chr2.1544	AT1G07900.1_LBD_LOB
evm.TU.chr2.1575	AT3G52250.1_MYB_MYB
evm.TU.chr2.1599	AT3G10030.2_Trihelix_Trihelix
evm.TU.chr2.1628	AT4G30080.1_ARF_auxin
evm.TU.chr2.1635	AT3G54810.2_GATA_GATA
evm.TU.chr2.1662	AT5G04240.1_C2H2_C2H2
evm.TU.chr2.1728	AT4G12020.1_WRKY_WRKY
evm.TU.chr2.1738	AT5G04390.1_C2H2_C2H2
evm.TU.chr2.1754	AT4G12020.2_WRKY_WRKY
evm.TU.chr2.1759	AT1G64100.2_NAC_pentatricopeptide
evm.TU.chr2.1764	AT3G17730.1_NAC_NAC
evm.TU.chr2.1766	AT5G24590.2_NAC_TCV-interacting
evm.TU.chr2.1767	AT1G33060.2_NAC_NAC
evm.TU.chr2.1768	AT5G66300.1_NAC_NAC
evm.TU.chr2.1769	AT4G35580.1_NAC_NAC
evm.TU.chr2.1770	AT4G35580.1_NAC_NAC
evm.TU.chr2.1773	AT4G27410.3_NAC_NAC
evm.TU.chr2.1774	AT1G33060.1_NAC_NAC
evm.TU.chr2.1775	AT4G35580.1_NAC_NAC
evm.TU.chr2.1776	AT3G15170.1_NAC_NAC
evm.TU.chr2.1778	AT1G65910.1_NAC_NAC
evm.TU.chr2.1779	AT3G10490.1_NAC_NAC
evm.TU.chr2.1781	AT2G46870.1_B3_B3
evm.TU.chr2.1787	AT1G01060.3_MYB_related_MYB_related
evm.TU.chr2.1809	AT3G61950.1_bHLH_bHLH
evm.TU.chr2.1818	AT2G25180.1_ARR-B_response
evm.TU.chr2.1819	AT4G12020.2_WRKY_WRKY
evm.TU.chr2.1821	AT1G64100.2_NAC_pentatricopeptide
evm.TU.chr2.1823	AT2G17950.1_WOX_WOX
evm.TU.chr2.1839	AT2G46770.1_NAC_NAC
evm.TU.chr2.1842	AT2G46770.1_NAC_NAC
evm.TU.chr2.1850	AT4G12020.3_WRKY_WRKY
evm.TU.chr2.1855	AT4G00870.1_bHLH_bHLH
evm.TU.chr2.1860	AT2G46680.1_HD-ZIP_homeobox
evm.TU.chr2.1885	AT4G12020.2_WRKY_WRKY
evm.TU.chr2.1892	AT3G61850.4_Dof_Dof
evm.TU.chr2.1898	AT1G22640.1_MYB_myb
evm.TU.chr2.1904	AT1G64100.2_NAC_pentatricopeptide
evm.TU.chr2.1915	AT3G61830.1_ARF_auxin
evm.TU.chr2.1917	AT1G01250.1_ERF_ERF
evm.TU.chr2.1923	AT1G01260.1_bHLH_bHLH
evm.TU.chr2.1934	AT4G38180.1_FAR1_FAR1-related
evm.TU.chr2.1978	AT1G64100.2_NAC_pentatricopeptide
evm.TU.chr2.1984	AT2G46410.1_MYB_related_MYB_related
evm.TU.chr2.1985	AT2G46400.1_WRKY_WRKY
evm.TU.chr2.2019	AT4G27950.1_ERF_cytokinin
evm.TU.chr2.2025	AT2G46270.1_bZIP_G-box
evm.TU.chr2.2089	AT2G46130.1_WRKY_WRKY
evm.TU.chr2.2091	AT4G12020.2_WRKY_WRKY
evm.TU.chr2.2096	AT1G64100.2_NAC_pentatricopeptide
evm.TU.chr2.2097	AT4G01250.1_WRKY_WRKY
evm.TU.chr2.2118	AT5G52660.2_MYB_related_MYB_related
evm.TU.chr2.2296	AT4G38180.1_FAR1_FAR1-related
evm.TU.chr2.2314	AT5G41315.1_bHLH_bHLH
evm.TU.chr2.2316	AT2G45880.1_BES1_beta-amylase
evm.TU.chr2.2317	AT2G45880.1_BES1_beta-amylase
evm.TU.chr2.2381	AT3G61250.1_MYB_myb
evm.TU.chr2.2470	AT4G32730.1_MYB_Homeodomain-like
evm.TU.chr2.2491	AT4G00730.1_HD-ZIP_HD-ZIP
evm.TU.chr2.2520	AT4G12020.2_WRKY_WRKY
evm.TU.chr2.2521	AT4G12020.3_WRKY_WRKY
evm.TU.chr2.2543	AT4G12020.2_WRKY_WRKY
evm.TU.chr2.2548	AT4G16110.1_ARR-B_response
evm.TU.chr2.2587	AT2G45680.1_TCP_TCP
evm.TU.chr2.2601	AT2G45660.1_MIKC_MADS_AGAMOUS-like
evm.TU.chr2.2603	AT2G45650.1_MIKC_MADS_AGAMOUS-like
evm.TU.chr2.2685	AT4G12020.2_WRKY_WRKY
evm.TU.chr2.2688	AT2G45480.1_GRF_growth-regulating
evm.TU.chr2.2706	AT2G45420.1_LBD_LOB
evm.TU.chr2.2707	AT4G00210.1_LBD_LOB
evm.TU.chr2.2768	AT4G12020.1_WRKY_WRKY
evm.TU.chr2.2773	AT5G45050.1_WRKY_Disease
evm.TU.chr2.2778	AT5G45050.2_WRKY_Disease
evm.TU.chr2.2823	AT2G45190.1_YABBY_YABBY
evm.TU.chr2.2836	AT4G12020.1_WRKY_WRKY
evm.TU.chr2.2837	AT4G12020.1_WRKY_WRKY
evm.TU.chr2.2840	AT4G12020.1_WRKY_WRKY
evm.TU.chr2.2842	AT5G45050.2_WRKY_Disease
evm.TU.chr2.2844	AT4G12020.1_WRKY_WRKY
evm.TU.chr2.2848	AT4G12020.1_WRKY_WRKY
evm.TU.chr2.2850	AT4G12020.1_WRKY_WRKY
evm.TU.chr2.2853	AT4G12020.3_WRKY_WRKY
evm.TU.chr2.2855	AT4G12020.3_WRKY_WRKY
evm.TU.chr2.2858	AT5G45050.2_WRKY_Disease
evm.TU.chr2.2861	AT4G12020.1_WRKY_WRKY
evm.TU.chr2.2865	AT4G00150.1_GRAS_GRAS
evm.TU.chr2.2903	AT3G60580.1_C2H2_C2H2-like
evm.TU.chr2.2904	AT2G17180.1_C2H2_C2H2-like
evm.TU.chr2.2916	AT4G00050.1_bHLH_bHLH
evm.TU.chr2.2925	AT4G12020.1_WRKY_WRKY
evm.TU.chr2.2928	AT3G60530.1_GATA_GATA
evm.TU.chr2.2936	AT1G27370.3_SBP_squamosa
evm.TU.chr2.2937	AT1G02065.1_SBP_squamosa
evm.TU.chr2.2951	AT5G45050.1_WRKY_Disease
evm.TU.chr2.2952	AT5G45050.1_WRKY_Disease
evm.TU.chr2.2953	AT4G12020.1_WRKY_WRKY
evm.TU.chr2.2957	AT4G12020.2_WRKY_WRKY
evm.TU.chr2.2958	AT4G12020.2_WRKY_WRKY
evm.TU.chr2.2976	AT2G44745.1_WRKY_WRKY
evm.TU.chr2.3017	AT2G44840.1_ERF_ethylene-responsive
evm.TU.chr2.3018	AT2G44840.1_ERF_ethylene-responsive
evm.TU.chr2.3019	AT2G44840.1_ERF_ethylene-responsive
evm.TU.chr2.3021	AT2G44840.1_ERF_ethylene-responsive
evm.TU.chr2.3024	AT2G44840.1_ERF_ethylene-responsive
evm.TU.chr2.3042	AT1G64100.2_NAC_pentatricopeptide
evm.TU.chr2.3065	AT3G60390.1_HD-ZIP_homeobox-leucine
evm.TU.chr2.3067	AT5G45050.2_WRKY_Disease
evm.TU.chr2.3069	AT4G12020.3_WRKY_WRKY
evm.TU.chr2.3072	AT5G45050.1_WRKY_Disease
evm.TU.chr2.3076	AT5G45050.2_WRKY_Disease
evm.TU.chr2.3081	AT5G48670.1_M-type_MADS_AGAMOUS-like
evm.TU.chr2.3088	AT1G65300.1_M-type_MADS_AGAMOUS-like
evm.TU.chr2.3089	AT5G51990.1_ERF_C-repeat-binding
evm.TU.chr2.3098	AT3G60460.1_MYB_MYB
evm.TU.chr2.3112	AT2G44940.1_ERF_ERF
evm.TU.chr2.3126	AT4G38180.1_FAR1_FAR1-related
evm.TU.chr2.3137	AT1G64100.2_NAC_pentatricopeptide
evm.TU.chr2.3139	AT2G16485.1_C3H_nucleic
evm.TU.chr2.3140	AT1G64100.2_NAC_pentatricopeptide
evm.TU.chr2.3170	AT2G44730.1_Trihelix_Trihelix
evm.TU.chr2.3221	AT5G45050.2_WRKY_Disease
evm.TU.chr2.3368	AT1G64100.2_NAC_pentatricopeptide
evm.TU.chr2.3377	AT1G64100.2_NAC_pentatricopeptide
evm.TU.chr2.3398	AT1G64100.2_NAC_pentatricopeptide
evm.TU.chr2.3439	AT3G16857.1_ARR-B_response
evm.TU.chr2.3482	AT5G45050.2_WRKY_Disease
evm.TU.chr2.3552	AT4G12020.1_WRKY_WRKY
evm.TU.chr2.3562	AT1G64100.2_NAC_pentatricopeptide
evm.TU.chr2.3578	AT3G18990.1_B3_B3
evm.TU.chr2.3583	AT1G64100.2_NAC_pentatricopeptide
evm.TU.chr2.3614	AT4G12020.2_WRKY_WRKY
evm.TU.chr2.3618	AT5G45050.1_WRKY_Disease
evm.TU.chr2.3626	AT5G45050.1_WRKY_Disease
evm.TU.chr2.3629	AT4G12020.1_WRKY_WRKY
evm.TU.chr2.3637	AT3G11260.1_WOX_WUSCHEL
evm.TU.chr2.3681	AT4G38180.1_FAR1_FAR1-related
evm.TU.chr2.3714	AT4G12020.1_WRKY_WRKY
evm.TU.chr2.3759	AT2G31210.1_bHLH_bHLH
evm.TU.chr2.3787	AT3G12480.1_NF-YC_nuclear
evm.TU.chr2.3800	AT5G19490.1_NF-YC_NF-YC
evm.TU.chr2.3805	AT1G64100.2_NAC_pentatricopeptide
evm.TU.chr2.3814	AT1G64100.2_NAC_pentatricopeptide
evm.TU.chr2.3836	AT2G17950.1_WOX_WOX
evm.TU.chr2.3837	AT1G64100.2_NAC_pentatricopeptide
evm.TU.chr2.3844	AT5G48670.1_M-type_MADS_AGAMOUS-like
evm.TU.chr2.3851	AT1G64100.2_NAC_pentatricopeptide
evm.TU.chr2.3855	AT5G04760.1_MYB_MYB
evm.TU.chr2.3856	AT2G27110.2_FAR1_FAR1-related
evm.TU.chr2.3882	AT5G04410.1_NAC_NAC
evm.TU.chr2.3883	AT3G10490.1_NAC_NAC
evm.TU.chr2.3887	AT3G48160.1_E2F/DP_DP-E2F-like
evm.TU.chr2.3902	AT3G03450.1_GRAS_RGA-like
evm.TU.chr2.3903	AT1G66350.1_GRAS_RGA-like
evm.TU.chr2.3941	AT1G64100.2_NAC_pentatricopeptide
evm.TU.chr2.3988	AT4G12020.3_WRKY_WRKY
evm.TU.chr2.3990	AT5G45260.1_WRKY_Disease
evm.TU.chr2.4003	AT1G33060.1_NAC_NAC
evm.TU.chr2.4005	AT3G15170.1_NAC_NAC
evm.TU.chr2.4008	AT4G35580.1_NAC_NAC
evm.TU.chr2.4009	AT1G65910.1_NAC_NAC
evm.TU.chr2.4039	AT5G03680.1_Trihelix_Trihelix
evm.TU.chr2.4055	AT4G12020.2_WRKY_WRKY
evm.TU.chr2.4065	AT4G38180.1_FAR1_FAR1-related
evm.TU.chr2.4068	AT2G17950.1_WOX_WOX
evm.TU.chr2.4098	AT1G64100.2_NAC_pentatricopeptide
evm.TU.chr2.4162	AT2G17950.1_WOX_WOX
evm.TU.chr2.4181	AT1G64100.2_NAC_pentatricopeptide
evm.TU.chr2.4250	AT3G54320.3_AP2_AP2
evm.TU.chr2.4257	AT2G27110.2_FAR1_FAR1-related
evm.TU.chr2.4258	AT3G20770.1_EIL_EIL
evm.TU.chr2.4295	AT1G64100.2_NAC_pentatricopeptide
evm.TU.chr2.4298	AT3G56850.1_bZIP_ABA-responsive
evm.TU.chr2.4303	AT4G12020.3_WRKY_WRKY
evm.TU.chr2.4312	AT4G12020.1_WRKY_WRKY
evm.TU.chr2.4317	AT5G45050.1_WRKY_Disease
evm.TU.chr2.4357	AT1G64100.2_NAC_pentatricopeptide
evm.TU.chr2.4370	AT1G64100.2_NAC_pentatricopeptide
evm.TU.chr2.4394	AT5G06100.3_MYB_myb
evm.TU.chr2.4432	AT1G64100.2_NAC_pentatricopeptide
evm.TU.chr2.4442	AT1G64100.2_NAC_pentatricopeptide
evm.TU.chr2.4444	AT4G12020.1_WRKY_WRKY
evm.TU.chr2.4445	AT1G64100.2_NAC_pentatricopeptide
evm.TU.chr2.4448	AT4G12020.2_WRKY_WRKY
evm.TU.chr2.4449	AT5G45050.2_WRKY_Disease
evm.TU.chr2.4452	AT5G10970.1_C2H2_C2H2
evm.TU.chr2.4453	AT3G12480.1_NF-YC_nuclear
evm.TU.chr2.4486	AT2G17950.1_WOX_WOX
evm.TU.chr2.4501	AT4G38180.1_FAR1_FAR1-related
evm.TU.chr2.4517	AT4G38180.1_FAR1_FAR1-related
evm.TU.chr2.4531	AT4G12020.2_WRKY_WRKY
evm.TU.chr2.4567	AT4G12020.1_WRKY_WRKY
evm.TU.chr2.4577	AT1G64100.2_NAC_pentatricopeptide
evm.TU.chr2.4603	AT1G64100.2_NAC_pentatricopeptide
evm.TU.chr2.4667	AT5G45050.1_WRKY_Disease
evm.TU.chr2.4668	AT5G45050.1_WRKY_Disease
evm.TU.chr2.4681	AT4G12020.3_WRKY_WRKY
evm.TU.chr2.4694	AT1G64100.2_NAC_pentatricopeptide
evm.TU.chr2.4725	AT1G64100.2_NAC_pentatricopeptide
evm.TU.chr2.4740	AT1G64100.2_NAC_pentatricopeptide
evm.TU.chr2.4773	AT5G13790.1_MIKC_MADS_AGAMOUS-like
evm.TU.chr2.4787	AT3G12250.1_bZIP_TGACG
evm.TU.chr2.4804	AT2G17950.1_WOX_WOX
evm.TU.chr2.4808	AT3G54390.1_Trihelix_sequence-specific
evm.TU.chr2.4868	AT4G12020.1_WRKY_WRKY
evm.TU.chr2.4887	AT5G66300.1_NAC_NAC
evm.TU.chr2.4888	AT2G17040.1_NAC_NAC
evm.TU.chr2.4889	AT5G61430.1_NAC_NAC
evm.TU.chr2.4894	AT4G17980.1_NAC_NAC
evm.TU.chr2.4923	AT5G12330.1_SRS_Lateral
evm.TU.chr2.4989	AT1G64100.2_NAC_pentatricopeptide
evm.TU.chr2.4991	AT4G12020.1_WRKY_WRKY
evm.TU.chr2.4995	AT4G12020.1_WRKY_WRKY
evm.TU.chr2.5000	AT1G64100.2_NAC_pentatricopeptide
evm.TU.chr2.5001	AT4G12020.1_WRKY_WRKY
evm.TU.chr2.5004	AT4G12020.1_WRKY_WRKY
evm.TU.chr2.5010	AT5G45050.1_WRKY_Disease
evm.TU.chr2.5024	AT5G45050.1_WRKY_Disease
evm.TU.chr2.5029	AT4G12020.3_WRKY_WRKY
evm.TU.chr2.5031	AT4G12020.1_WRKY_WRKY
evm.TU.chr2.5035	AT4G12020.3_WRKY_WRKY
evm.TU.chr2.5039	AT4G12020.1_WRKY_WRKY
evm.TU.chr2.5040	AT4G12020.1_WRKY_WRKY
evm.TU.chr2.5045	AT5G45050.1_WRKY_Disease
evm.TU.chr2.5051	AT4G12020.1_WRKY_WRKY
evm.TU.chr2.5057	AT4G12020.1_WRKY_WRKY
evm.TU.chr2.5059	AT2G17950.1_WOX_WOX
evm.TU.chr2.5065	AT4G12020.2_WRKY_WRKY
evm.TU.chr2.5072	AT4G38180.1_FAR1_FAR1-related
evm.TU.chr2.5084	AT1G64100.2_NAC_pentatricopeptide
evm.TU.chr2.5091	AT3G56970.1_bHLH_bHLH
evm.TU.chr2.5097	AT5G48670.1_M-type_MADS_AGAMOUS-like
evm.TU.chr2.5107	AT4G12020.1_WRKY_WRKY
evm.TU.chr2.5169	AT1G50420.1_GRAS_scarecrow-like
evm.TU.chr2.5178	AT4G15090.1_FAR1_FAR1
evm.TU.chr2.5192	AT1G49480.1_B3_related
evm.TU.chr2.5193	AT3G18990.1_B3_B3
evm.TU.chr2.5195	AT3G18990.1_B3_B3
evm.TU.chr2.5202	AT1G64100.2_NAC_pentatricopeptide
evm.TU.chr2.5237	AT4G35040.1_bZIP_bZIP
evm.TU.chr2.5312	AT5G13790.1_MIKC_MADS_AGAMOUS-like
evm.TU.chr2.5334	AT5G45260.1_WRKY_Disease
evm.TU.chr2.5390	AT1G64100.2_NAC_pentatricopeptide
evm.TU.chr2.5439	AT3G20910.1_NF-YA_nuclear
evm.TU.chr2.5443	AT3G26660.1_LBD_LOB
evm.TU.chr2.5447	AT2G41900.1_C3H_CCCH-type
evm.TU.chr2.5452	AT4G38180.1_FAR1_FAR1-related
evm.TU.chr2.5462	AT3G08500.1_MYB_myb
evm.TU.chr2.5473	AT3G57670.1_C2H2_C2H2
evm.TU.chr2.5475	AT3G08505.1_C3H_C3H
evm.TU.chr2.5504	AT2G17950.1_WOX_WOX
evm.TU.chr2.5524	AT5G26880.1_M-type_MADS_AGAMOUS-like
evm.TU.chr2.5526	AT2G42280.1_bHLH_bHLH
evm.TU.chr2.5546	AT4G12020.1_WRKY_WRKY
evm.TU.chr2.5573	AT2G44430.1_MYB_related_DNA-binding
evm.TU.chr3.12	AT1G75340.2_C3H_C3H
evm.TU.chr3.14	AT4G12020.2_WRKY_WRKY
evm.TU.chr3.45	AT1G64100.2_NAC_pentatricopeptide
evm.TU.chr3.108	AT1G64100.2_NAC_pentatricopeptide
evm.TU.chr3.113	AT4G12020.2_WRKY_WRKY
evm.TU.chr3.114	AT4G12020.1_WRKY_WRKY
evm.TU.chr3.115	AT4G12020.2_WRKY_WRKY
evm.TU.chr3.117	AT4G12020.3_WRKY_WRKY
evm.TU.chr3.121	AT4G12020.2_WRKY_WRKY
evm.TU.chr3.122	AT4G12020.2_WRKY_WRKY
evm.TU.chr3.125	AT4G12020.2_WRKY_WRKY
evm.TU.chr3.129	AT4G12020.2_WRKY_WRKY
evm.TU.chr3.132	AT4G12020.2_WRKY_WRKY
evm.TU.chr3.133	AT4G14770.1_CPP_TESMIN/TSO1-like
evm.TU.chr3.138	AT4G12020.2_WRKY_WRKY
evm.TU.chr3.161	AT3G22830.1_HSF_heat
evm.TU.chr3.181	AT4G12020.1_WRKY_WRKY
evm.TU.chr3.184	AT4G12020.1_WRKY_WRKY
evm.TU.chr3.260	AT4G12020.2_WRKY_WRKY
evm.TU.chr3.262	AT1G64100.2_NAC_pentatricopeptide
evm.TU.chr3.264	AT4G12020.3_WRKY_WRKY
evm.TU.chr3.265	AT5G45050.1_WRKY_Disease
evm.TU.chr3.266	AT4G12020.2_WRKY_WRKY
evm.TU.chr3.275	AT2G17950.1_WOX_WOX
evm.TU.chr3.309	AT3G27920.1_MYB_myb
evm.TU.chr3.313	AT5G14750.1_MYB_myb
evm.TU.chr3.354	AT5G43650.1_bHLH_bHLH
evm.TU.chr3.412	AT4G12020.2_WRKY_WRKY
evm.TU.chr3.413	AT3G23130.1_C2H2_C2H2
evm.TU.chr3.441	AT2G17950.1_WOX_WOX
evm.TU.chr3.503	AT4G14410.2_bHLH_bHLH
evm.TU.chr3.510	AT3G23230.1_ERF_ERF
evm.TU.chr3.511	AT3G23230.1_ERF_ERF
evm.TU.chr3.513	AT3G23240.1_ERF_ethylene
evm.TU.chr3.542	AT2G31180.1_MYB_myb
evm.TU.chr3.570	AT4G38180.1_FAR1_FAR1-related
evm.TU.chr3.653	AT4G38180.1_FAR1_FAR1-related
evm.TU.chr3.678	AT5G45050.2_WRKY_Disease
evm.TU.chr3.681	AT4G12020.3_WRKY_WRKY
evm.TU.chr3.707	AT1G64100.2_NAC_pentatricopeptide
evm.TU.chr3.716	AT1G64100.2_NAC_pentatricopeptide
evm.TU.chr3.752	AT1G64100.2_NAC_pentatricopeptide
evm.TU.chr3.795	AT3G24310.1_MYB_myb
evm.TU.chr3.815	AT2G45880.1_BES1_beta-amylase
evm.TU.chr3.870	AT3G24050.1_GATA_GATA
evm.TU.chr3.871	AT4G34680.2_GATA_GATA
evm.TU.chr3.887	AT2G17950.1_WOX_WOX
evm.TU.chr3.915	AT5G51980.1_C3H_C3H
evm.TU.chr3.927	AT5G51980.1_C3H_C3H
evm.TU.chr3.928	AT4G25440.1_C3H_zinc
evm.TU.chr3.990	AT1G19220.1_ARF_auxin
evm.TU.chr3.1032	AT1G64100.2_NAC_pentatricopeptide
evm.TU.chr3.1036	AT1G15790.1_bHLH_
evm.TU.chr3.1071	AT5G06710.1_HD-ZIP_homeobox
evm.TU.chr3.1088	AT5G23280.1_TCP_TCP
evm.TU.chr3.1113	AT4G31550.1_WRKY_WRKY
evm.TU.chr3.1163	AT5G57150.1_bHLH_bHLH
evm.TU.chr3.1181	AT1G68520.1_CO-like_B-box
evm.TU.chr3.1190	AT4G29940.2_HB-PHD_pathogenesis
evm.TU.chr3.1210	AT3G15030.2_TCP_TCP
evm.TU.chr3.1214	AT1G64100.2_NAC_pentatricopeptide
evm.TU.chr3.1235	AT1G64100.2_NAC_pentatricopeptide
evm.TU.chr3.1292	AT4G38180.1_FAR1_FAR1-related
evm.TU.chr3.1295	AT4G38180.1_FAR1_FAR1-related
evm.TU.chr3.1304	AT1G64100.2_NAC_pentatricopeptide
evm.TU.chr3.1333	AT5G19790.1_ERF_related
evm.TU.chr3.1338	AT5G57390.1_AP2_AINTEGUMENTA-like
evm.TU.chr3.1339	AT2G17950.1_WOX_WOX
evm.TU.chr3.1348	AT3G15030.2_TCP_TCP
evm.TU.chr3.1350	AT2G17950.1_WOX_WOX
evm.TU.chr3.1381	AT3G20910.1_NF-YA_nuclear
evm.TU.chr3.1385	AT2G17950.1_WOX_WOX
evm.TU.chr3.1390	AT3G22170.2_FAR1_far-red
evm.TU.chr3.1435	AT5G57520.1_C2H2_zinc
evm.TU.chr3.1473	AT5G57620.1_MYB_myb
evm.TU.chr3.1491	AT4G12020.3_WRKY_WRKY
evm.TU.chr3.1516	AT5G57660.1_CO-like_CONSTANS-like
evm.TU.chr3.1603	AT4G12020.1_WRKY_WRKY
evm.TU.chr3.1672	AT1G16060.1_AP2_ARIA-interacting
evm.TU.chr3.1673	AT5G45050.2_WRKY_Disease
evm.TU.chr3.1679	AT1G16060.1_AP2_ARIA-interacting
evm.TU.chr3.1701	AT5G45050.1_WRKY_Disease
evm.TU.chr3.1715	AT4G38180.1_FAR1_FAR1-related
evm.TU.chr3.1733	AT4G38180.1_FAR1_FAR1-related
evm.TU.chr3.1744	AT2G17950.1_WOX_WOX
evm.TU.chr3.1759	AT1G64100.2_NAC_pentatricopeptide
evm.TU.chr3.1772	AT1G64100.2_NAC_pentatricopeptide
evm.TU.chr3.1775	AT1G05710.3_bHLH_bHLH
evm.TU.chr3.1789	AT4G38180.1_FAR1_FAR1-related
evm.TU.chr3.1846	AT1G06040.1_DBB_DBB
evm.TU.chr3.1853	AT2G43280.1_FAR1_FAR1
evm.TU.chr3.1854	AT3G59470.2_FAR1_FAR1
evm.TU.chr3.1861	AT1G68550.1_ERF_ERF
evm.TU.chr3.1872	AT4G24540.1_MIKC_MADS_AGAMOUS-like
evm.TU.chr3.1913	AT1G06070.1_bZIP_bZIP
evm.TU.chr3.1939	AT1G66810.1_C3H_C3H
evm.TU.chr3.1946	AT5G63470.2_NF-YC_nuclear
evm.TU.chr3.1991	AT1G64100.2_NAC_pentatricopeptide
evm.TU.chr3.1992	AT4G12020.1_WRKY_WRKY
evm.TU.chr3.2003	AT1G64100.2_NAC_pentatricopeptide
evm.TU.chr3.2049	AT2G17950.1_WOX_WOX
evm.TU.chr3.2056	AT1G64100.2_NAC_pentatricopeptide
evm.TU.chr3.2073	AT1G05805.1_bHLH_bHLH
evm.TU.chr3.2164	AT1G64100.2_NAC_pentatricopeptide
evm.TU.chr3.2166	AT4G12020.3_WRKY_WRKY
evm.TU.chr3.2182	AT1G64100.2_NAC_pentatricopeptide
evm.TU.chr3.2223	AT2G17950.1_WOX_WOX
evm.TU.chr3.2262	AT2G02060.1_G2-like_G2-like
evm.TU.chr3.2301	AT2G17950.1_WOX_WOX
evm.TU.chr3.2337	AT2G27110.2_FAR1_FAR1-related
evm.TU.chr3.2359	AT5G45050.1_WRKY_Disease
evm.TU.chr3.2364	AT5G45050.2_WRKY_Disease
evm.TU.chr3.2367	AT5G48560.1_bHLH_bHLH
evm.TU.chr3.2388	AT4G38180.1_FAR1_FAR1-related
evm.TU.chr3.2490	AT4G13980.1_HSF_HSF
evm.TU.chr3.2531	AT4G12020.2_WRKY_WRKY
evm.TU.chr3.2534	AT5G45050.2_WRKY_Disease
evm.TU.chr3.2535	AT5G45050.2_WRKY_Disease
evm.TU.chr3.2538	AT5G45050.1_WRKY_Disease
evm.TU.chr3.2542	AT4G12020.1_WRKY_WRKY
evm.TU.chr3.2545	AT4G12020.3_WRKY_WRKY
evm.TU.chr3.2553	AT1G64100.2_NAC_pentatricopeptide
evm.TU.chr3.2554	AT1G64100.2_NAC_pentatricopeptide
evm.TU.chr3.2656	AT4G13620.1_ERF_ERF
evm.TU.chr3.2671	AT3G24120.1_G2-like_G2-like
evm.TU.chr3.2674	AT3G24140.1_bHLH_bHLH
evm.TU.chr3.2713	AT1G66370.1_MYB_myb
evm.TU.chr3.2717	AT1G64100.2_NAC_pentatricopeptide
evm.TU.chr3.2718	AT1G66370.1_MYB_myb
evm.TU.chr3.2723	AT1G66370.1_MYB_myb
evm.TU.chr3.2756	AT4G12020.2_WRKY_WRKY
evm.TU.chr3.2757	AT4G38180.1_FAR1_FAR1-related
evm.TU.chr3.2849	AT4G12020.2_WRKY_WRKY
evm.TU.chr3.2873	AT1G08970.3_NF-YC_nuclear
evm.TU.chr3.2894	AT3G06120.1_bHLH_bHLH
evm.TU.chr3.2932	AT1G64100.2_NAC_pentatricopeptide
evm.TU.chr3.2957	AT1G64100.2_NAC_pentatricopeptide
evm.TU.chr3.2961	AT3G06250.1_FAR1_FAR1-related
evm.TU.chr3.3044	AT2G17950.1_WOX_WOX
evm.TU.chr3.3053	AT5G18830.1_SBP_squamosa
evm.TU.chr3.3073	AT1G64100.2_NAC_pentatricopeptide
evm.TU.chr3.3074	AT4G12020.2_WRKY_WRKY
evm.TU.chr3.3085	AT2G45880.1_BES1_beta-amylase
evm.TU.chr3.3106	AT1G64100.2_NAC_pentatricopeptide
evm.TU.chr3.3142	AT5G18560.1_ERF_ERF
evm.TU.chr3.3143	AT5G18550.1_C3H_C3H
evm.TU.chr3.3147	AT3G21430.2_MYB_related_DNA
evm.TU.chr3.3157	AT2G47810.1_NF-YB_nuclear
evm.TU.chr3.3173	AT1G64100.2_NAC_pentatricopeptide
evm.TU.chr3.3197	AT2G17950.1_WOX_WOX
evm.TU.chr3.3256	AT1G64100.2_NAC_pentatricopeptide
evm.TU.chr3.3360	AT4G38180.1_FAR1_FAR1-related
evm.TU.chr3.3374	AT3G16770.1_ERF_ethylene-responsive
evm.TU.chr3.3427	AT3G16857.2_ARR-B_response
evm.TU.chr3.3430	AT3G06740.1_GATA_GATA
evm.TU.chr3.3433	AT1G10240.1_FAR1_FAR1-related
evm.TU.chr3.3440	AT2G47460.1_MYB_myb
evm.TU.chr3.3452	AT4G16150.1_CAMTA_calmodulin
evm.TU.chr3.3471	AT1G64100.2_NAC_pentatricopeptide
evm.TU.chr3.3533	AT4G12020.2_WRKY_WRKY
evm.TU.chr3.3558	AT4G38180.1_FAR1_FAR1-related
evm.TU.chr3.3578	AT2G17950.1_WOX_WOX
evm.TU.chr3.3582	AT3G06590.2_bHLH_bHLH
evm.TU.chr3.3584	AT5G49520.1_WRKY_WRKY
evm.TU.chr3.3601	AT1G64100.2_NAC_pentatricopeptide
evm.TU.chr3.3619	AT3G06490.1_MYB_myb
evm.TU.chr3.3682	AT4G38180.1_FAR1_FAR1-related
evm.TU.chr3.3708	AT1G64100.2_NAC_pentatricopeptide
evm.TU.chr3.3710	AT3G60030.1_SBP_squamosa
evm.TU.chr3.3711	AT3G60030.1_SBP_squamosa
evm.TU.chr3.3731	AT4G12020.2_WRKY_WRKY
evm.TU.chr3.3760	AT2G17950.1_WOX_WOX
evm.TU.chr3.3776	AT3G17609.2_bZIP_HY5-homolog
evm.TU.chr3.3825	AT5G13910.1_ERF_ERF
evm.TU.chr3.3834	AT2G17950.1_WOX_WOX
evm.TU.chr3.3862	AT5G13330.1_ERF_related
evm.TU.chr3.3869	AT2G33550.1_Trihelix_Trihelix
evm.TU.chr3.3890	AT5G50915.2_bHLH_bHLH
evm.TU.chr3.3891	AT3G26790.1_B3_B3
evm.TU.chr3.3897	AT1G64100.2_NAC_pentatricopeptide
evm.TU.chr3.3908	AT2G33500.1_CO-like_B-box
evm.TU.chr3.3922	AT5G13180.1_NAC_NAC
evm.TU.chr3.3947	AT4G12020.1_WRKY_WRKY
evm.TU.chr3.3949	AT4G12020.3_WRKY_WRKY
evm.TU.chr3.3962	AT5G13080.1_WRKY_WRKY
evm.TU.chr3.3970	AT5G50670.1_SBP_SBP
evm.TU.chr3.3971	AT1G24260.1_MIKC_MADS_MIKC_MADS
evm.TU.chr3.3974	AT1G67310.1_CAMTA_Calmodulin-binding
evm.TU.chr3.3985	AT5G43270.1_SBP_squamosa
evm.TU.chr3.4009	AT5G43250.1_NF-YC_nuclear
evm.TU.chr3.4066	AT5G14280.1_GeBP_DNA-binding
evm.TU.chr3.4090	AT1G13450.1_Trihelix_Trihelix
evm.TU.chr3.4113	AT1G66350.1_GRAS_RGA-like
evm.TU.chr3.4117	AT1G67710.1_ARR-B_response
evm.TU.chr3.4195	AT1G64100.2_NAC_pentatricopeptide
evm.TU.chr3.4226	AT1G76320.2_FAR1_FAR1-related
evm.TU.chr3.4230	AT1G24590.1_ERF_DORNROSCHEN-like
evm.TU.chr3.4282	AT1G23380.1_TALE_KNOTTED1-like
evm.TU.chr3.4310	AT2G40950.1_bZIP_bZIP
evm.TU.chr3.4321	AT1G64100.2_NAC_pentatricopeptide
evm.TU.chr3.4334	AT1G68200.1_C3H_C3H
evm.TU.chr3.4335	AT5G48250.1_CO-like_B-box
evm.TU.chr3.4336	AT2G47890.1_CO-like_B-box
evm.TU.chr3.4337	AT5G48250.1_CO-like_B-box
evm.TU.chr3.4339	AT1G68210.1_ARR-B_pseudo-response
evm.TU.chr3.4399	AT1G68320.1_MYB_myb
evm.TU.chr3.4400	AT1G25330.1_bHLH_bHLH
evm.TU.chr3.4401	AT2G22540.1_MIKC_MADS_MIKC_MADS
evm.TU.chr3.4415	AT1G64100.2_NAC_pentatricopeptide
evm.TU.chr3.4434	AT1G68510.1_LBD_LOB
evm.TU.chr3.4435	AT1G25440.1_CO-like_B-box
evm.TU.chr3.4445	AT1G68550.1_ERF_ERF
evm.TU.chr3.4473	AT1G68640.1_bZIP_bZIP
evm.TU.chr3.4482	AT1G25550.1_G2-like_G2-like
evm.TU.chr3.4485	AT1G13290.1_C2H2_C2H2-like
evm.TU.chr3.4488	AT1G25560.1_RAV_RAV
evm.TU.chr3.4496	AT1G25580.1_NAC_NAC
evm.TU.chr3.4501	AT1G68810.1_bHLH_bHLH
evm.TU.chr3.4503	AT1G68800.1_TCP_TCP
evm.TU.chr3.4590	AT3G30530.1_bZIP_basic
evm.TU.chr3.4605	AT1G68920.1_bHLH_bHLH
evm.TU.chr3.4609	AT1G64100.2_NAC_pentatricopeptide
evm.TU.chr3.4623	AT1G64100.2_NAC_pentatricopeptide
evm.TU.chr3.4632	AT1G69010.1_bHLH_BES1-interacting
evm.TU.chr3.4693	AT1G69120.1_MIKC_MADS_MIKC_MADS
evm.TU.chr3.4694	AT2G03710.2_MIKC_MADS_MIKC_MADS
evm.TU.chr3.4696	AT1G69170.1_SBP_SBP
evm.TU.chr3.4699	AT1G69180.1_YABBY_YABBY
evm.TU.chr3.4710	AT4G12020.2_WRKY_WRKY
evm.TU.chr3.4755	AT1G64100.2_NAC_pentatricopeptide
evm.TU.chr3.4759	AT1G69490.1_NAC_NAC-like,
evm.TU.chr3.4764	AT1G26610.1_C2H2_C2H2-like
evm.TU.chr3.4767	AT1G69310.2_WRKY_WRKY
evm.TU.chr3.4803	AT2G03340.1_WRKY_WRKY
evm.TU.chr3.4835	AT5G15310.1_MYB_myb
evm.TU.chr3.4842	AT1G69490.1_NAC_NAC-like,
evm.TU.chr3.4850	AT2G03060.2_M-type_MADS_AGAMOUS-like
evm.TU.chr3.4852	AT1G69560.1_MYB_myb
evm.TU.chr3.4854	AT5G39660.1_Dof_cycling
evm.TU.chr3.4857	AT1G69580.1_G2-like_G2-like
evm.TU.chr3.4882	AT1G69600.1_ZF-HD_zinc
evm.TU.chr3.4888	AT1G26870.1_NAC_NAC
evm.TU.chr3.4899	AT3G47620.1_TCP_TEOSINTE
evm.TU.chr3.4908	AT1G26945.1_bHLH_bHLH
evm.TU.chr3.4911	AT1G69780.1_HD-ZIP_HD-ZIP
evm.TU.chr3.4913	AT2G02820.2_MYB_myb
evm.TU.chr3.4918	AT1G64100.2_NAC_pentatricopeptide
evm.TU.chr3.4931	AT5G15130.1_WRKY_WRKY
evm.TU.chr3.4942	AT1G14410.1_Whirly_ssDNA-binding
evm.TU.chr3.4945	AT3G54320.3_AP2_AP2
evm.TU.chr3.4959	AT3G01470.1_HD-ZIP_homeobox
evm.TU.chr3.4988	AT1G64100.2_NAC_pentatricopeptide
evm.TU.chr3.5009	AT4G38620.1_MYB_myb
evm.TU.chr3.5029	AT2G01430.1_HD-ZIP_homeobox-leucine
evm.TU.chr3.5055	AT2G28610.1_WOX_WOX
evm.TU.chr3.5058	AT2G28610.1_WOX_WOX
evm.TU.chr3.5097	AT1G23420.1_YABBY_YABBY
evm.TU.chr3.5121	AT1G66140.1_C2H2_zinc
evm.TU.chr3.5152	AT1G67970.1_HSF_heat
evm.TU.chr3.5160	AT2G17950.1_WOX_WOX
evm.TU.chr3.5170	AT4G16110.1_ARR-B_response
evm.TU.chr3.5180	AT1G64100.2_NAC_pentatricopeptide
evm.TU.chr3.5238	AT2G01570.1_GRAS_GRAS
evm.TU.chr3.5251	AT2G16910.1_bHLH_bHLH
evm.TU.chr3.5357	AT4G12020.1_WRKY_WRKY
evm.TU.chr3.5363	AT1G70000.2_MYB_related_MYB_related
evm.TU.chr3.5374	AT4G12020.3_WRKY_WRKY
evm.TU.chr3.5375	AT4G12020.3_WRKY_WRKY
evm.TU.chr3.5379	AT1G59640.1_bHLH_BIG
evm.TU.chr3.5388	AT1G64100.2_NAC_pentatricopeptide
evm.TU.chr3.5392	AT1G64100.2_NAC_pentatricopeptide
evm.TU.chr3.5400	AT2G01930.1_BBR-BPC_basic
evm.TU.chr3.5402	AT2G01940.1_C2H2_C2H2-like
evm.TU.chr3.5413	AT5G60440.1_M-type_MADS_AGAMOUS-like
evm.TU.chr3.5430	AT1G14600.1_G2-like_G2-like
evm.TU.chr3.5437	AT2G02070.1_C2H2_indeterminate(ID)-domain
evm.TU.chr3.5438	AT2G02080.1_C2H2_indeterminate(ID)-domain
evm.TU.chr3.5441	AT1G31050.1_bHLH_bHLH
evm.TU.chr3.5452	AT1G64100.2_NAC_pentatricopeptide
evm.TU.chr3.5468	AT1G64100.2_NAC_pentatricopeptide
evm.TU.chr3.5494	AT1G64100.2_NAC_pentatricopeptide
evm.TU.chr3.5514	AT4G12020.2_WRKY_WRKY
evm.TU.chr3.5556	AT5G08520.1_MYB_MYB
evm.TU.chr4.26	AT2G17950.1_WOX_WOX
evm.TU.chr4.44	AT1G64100.2_NAC_pentatricopeptide
evm.TU.chr4.67	AT2G17950.1_WOX_WOX
evm.TU.chr4.78	AT1G75490.1_ERF_ERF
evm.TU.chr4.81	AT1G52520.1_FAR1_FAR1-related
evm.TU.chr4.103	AT1G64100.2_NAC_pentatricopeptide
evm.TU.chr4.117	AT1G64100.2_NAC_pentatricopeptide
evm.TU.chr4.133	AT5G35550.1_MYB_MYB
evm.TU.chr4.136	AT5G35550.1_MYB_MYB
evm.TU.chr4.141	AT5G40330.1_MYB_myb
evm.TU.chr4.143	AT1G76890.2_Trihelix_Trihelix
evm.TU.chr4.144	AT5G35550.1_MYB_MYB
evm.TU.chr4.145	AT1G22640.1_MYB_myb
evm.TU.chr4.147	AT1G22640.1_MYB_myb
evm.TU.chr4.148	AT3G13540.1_MYB_myb
evm.TU.chr4.151	AT4G38620.1_MYB_myb
evm.TU.chr4.166	AT1G64100.2_NAC_pentatricopeptide
evm.TU.chr4.176	AT5G26170.1_WRKY_WRKY
evm.TU.chr4.211	AT2G26150.1_HSF_heat
evm.TU.chr4.214	AT1G55110.1_C2H2_indeterminate(ID)-domain
evm.TU.chr4.219	AT3G13850.1_LBD_LOB
evm.TU.chr4.244	AT5G56840.1_MYB_related_MYB_related
evm.TU.chr4.247	AT4G32980.1_TALE_homeobox
evm.TU.chr4.274	AT5G65790.1_MYB_myb
evm.TU.chr4.275	AT2G19810.1_C3H_C3H
evm.TU.chr4.278	AT4G08150.1_TALE_KNOTTED-like
evm.TU.chr4.279	AT4G37790.1_HD-ZIP_HD-ZIP
evm.TU.chr4.282	AT5G65790.1_MYB_myb
evm.TU.chr4.298	AT1G10120.1_bHLH_bHLH
evm.TU.chr4.301	AT4G37750.1_AP2_AP2
evm.TU.chr4.306	AT2G22840.1_GRF_growth-regulating
evm.TU.chr4.312	AT2G22850.1_bZIP_basic
evm.TU.chr4.355	AT4G38180.1_FAR1_FAR1-related
evm.TU.chr4.356	AT4G33880.1_bHLH_ROOT
evm.TU.chr4.359	AT1G27730.1_C2H2_salt
evm.TU.chr4.360	AT4G37540.1_LBD_LOB
evm.TU.chr4.417	AT4G37260.1_MYB_myb
evm.TU.chr4.427	AT4G24240.1_WRKY_WRKY
evm.TU.chr4.436	AT5G52010.1_C2H2_C2H2-like
evm.TU.chr4.437	AT3G50260.1_ERF_cooperatively
evm.TU.chr4.439	AT1G46480.1_WOX_WUSCHEL
evm.TU.chr4.448	AT4G27410.2_NAC_NAC
evm.TU.chr4.450	AT4G36930.1_bHLH_bHLH
evm.TU.chr4.451	AT1G49770.1_bHLH_bHLH
evm.TU.chr4.460	AT1G46264.1_HSF_heat
evm.TU.chr4.463	AT5G67060.1_bHLH_bHLH
evm.TU.chr4.474	AT1G45249.1_bZIP_abscisic
evm.TU.chr4.488	AT1G64100.2_NAC_pentatricopeptide
evm.TU.chr4.499	AT5G42700.1_B3_B3
evm.TU.chr4.500	AT3G19184.1_B3_B3
evm.TU.chr4.543	AT3G50060.1_MYB_myb
evm.TU.chr4.546	AT2G17950.1_WOX_WOX
evm.TU.chr4.554	AT4G12020.2_WRKY_WRKY
evm.TU.chr4.584	AT3G18380.1_HB-other_sequence-specific
evm.TU.chr4.587	AT4G32880.1_HD-ZIP_homeobox
evm.TU.chr4.599	AT5G25830.1_GATA_GATA
evm.TU.chr4.615	AT5G11590.1_ERF_ERF
evm.TU.chr4.623	AT2G17950.1_WOX_WOX
evm.TU.chr4.645	AT4G29000.1_CPP_Tesmin/TSO1-like
evm.TU.chr4.656	AT4G32730.2_MYB_Homeodomain-like
evm.TU.chr4.663	AT1G64100.2_NAC_pentatricopeptide
evm.TU.chr4.678	AT1G64100.2_NAC_pentatricopeptide
evm.TU.chr4.679	AT1G64100.2_NAC_pentatricopeptide
evm.TU.chr4.682	AT2G24430.2_NAC_NAC
evm.TU.chr4.690	AT5G24800.1_bZIP_basic
evm.TU.chr4.704	AT4G31270.1_Trihelix_sequence-specific
evm.TU.chr4.732	AT4G31550.1_WRKY_WRKY
evm.TU.chr4.762	AT1G22640.1_MYB_myb
evm.TU.chr4.804	AT1G64100.2_NAC_pentatricopeptide
evm.TU.chr4.844	AT4G38180.1_FAR1_FAR1-related
evm.TU.chr4.855	AT4G12020.2_WRKY_WRKY
evm.TU.chr4.864	AT2G17950.1_WOX_WOX
evm.TU.chr4.872	AT1G64100.2_NAC_pentatricopeptide
evm.TU.chr4.877	AT1G64100.2_NAC_pentatricopeptide
evm.TU.chr4.891	AT4G35900.1_bZIP_bZIP
evm.TU.chr4.923	AT2G17950.1_WOX_WOX
evm.TU.chr4.953	AT1G75710.1_C2H2_C2H2-like
evm.TU.chr4.956	AT1G47870.2_E2F/DP_E2F/DP
evm.TU.chr4.958	AT1G66370.1_MYB_myb
evm.TU.chr4.975	AT1G19850.1_ARF_ARF
evm.TU.chr4.992	AT4G38900.3_bZIP_bZIP
evm.TU.chr4.993	AT5G42520.1_BBR-BPC_basic
evm.TU.chr4.1023	AT1G75540.1_DBB_salt
evm.TU.chr4.1026	AT3G54340.1_MIKC_MADS_MIKC_MADS
evm.TU.chr4.1028	AT1G75520.1_SRS_SHI-related
evm.TU.chr4.1035	AT1G75490.1_ERF_ERF
evm.TU.chr4.1046	AT1G64100.2_NAC_pentatricopeptide
evm.TU.chr4.1054	AT1G75410.2_TALE_BEL1-like
evm.TU.chr4.1055	AT1G75430.1_TALE_BEL1-like
evm.TU.chr4.1064	AT1G75390.1_bZIP_basic
evm.TU.chr4.1069	AT1G27660.1_bHLH_bHLH
evm.TU.chr4.1098	AT2G17950.1_WOX_WOX
evm.TU.chr4.1104	AT1G75250.2_MYB_related_RAD-like
evm.TU.chr4.1107	AT1G75240.1_ZF-HD_homeobox
evm.TU.chr4.1113	AT1G75250.2_MYB_related_RAD-like
evm.TU.chr4.1148	AT3G50700.1_C2H2_indeterminate(ID)-domain
evm.TU.chr4.1166	AT1G75080.2_BES1_BES1
evm.TU.chr4.1176	AT5G60440.1_M-type_MADS_AGAMOUS-like
evm.TU.chr4.1186	AT1G64100.2_NAC_pentatricopeptide
evm.TU.chr4.1209	AT5G42630.1_G2-like_G2-like
evm.TU.chr4.1214	AT4G33280.1_B3_B3
evm.TU.chr4.1216	AT1G47655.1_Dof_Dof
evm.TU.chr4.1228	AT4G12020.2_WRKY_WRKY
evm.TU.chr4.1238	AT5G25190.1_ERF_ERF
evm.TU.chr4.1242	AT5G10970.1_C2H2_C2H2
evm.TU.chr4.1244	AT2G25180.1_ARR-B_response
evm.TU.chr4.1259	AT5G42700.1_B3_B3
evm.TU.chr4.1261	AT4G12020.2_WRKY_WRKY
evm.TU.chr4.1263	AT1G80840.1_WRKY_WRKY
evm.TU.chr4.1264	AT1G80840.1_WRKY_WRKY
evm.TU.chr4.1275	AT1G64100.2_NAC_pentatricopeptide
evm.TU.chr4.1293	AT2G24830.1_C3H_C3H
evm.TU.chr4.1305	AT5G24930.1_CO-like_CONSTANS-like
evm.TU.chr4.1350	AT4G14770.1_CPP_TESMIN/TSO1-like
evm.TU.chr4.1368	AT5G11270.1_HB-other_overexpressor
evm.TU.chr4.1369	AT5G11260.1_bZIP_bZIP
evm.TU.chr4.1390	AT5G25390.2_ERF_ERF
evm.TU.chr4.1416	AT4G38180.1_FAR1_FAR1-related
evm.TU.chr4.1422	AT1G52520.1_FAR1_FAR1-related
evm.TU.chr4.1472	AT5G25220.1_TALE_KNOTTED1-like
evm.TU.chr4.1477	AT4G12020.2_WRKY_WRKY
evm.TU.chr4.1486	AT4G38180.1_FAR1_FAR1-related
evm.TU.chr4.1511	AT5G20240.1_MIKC_MADS_MIKC_MADS
evm.TU.chr4.1512	AT5G20240.1_MIKC_MADS_MIKC_MADS
evm.TU.chr4.1523	AT4G12020.1_WRKY_WRKY
evm.TU.chr4.1536	AT5G48670.1_M-type_MADS_AGAMOUS-like
evm.TU.chr4.1547	AT5G55690.1_M-type_MADS_M-type_MADS
evm.TU.chr4.1554	AT1G01720.1_NAC_NAC
evm.TU.chr4.1560	AT4G12020.3_WRKY_WRKY
evm.TU.chr4.1626	AT1G21910.1_ERF_ERF
evm.TU.chr4.1630	AT2G17950.1_WOX_WOX
evm.TU.chr4.1635	AT4G08250.1_GRAS_GRAS
evm.TU.chr4.1638	AT1G22130.1_MIKC_MADS_AGAMOUS-like
evm.TU.chr4.1655	AT1G65300.1_M-type_MADS_AGAMOUS-like
evm.TU.chr4.1660	AT1G75710.1_C2H2_C2H2-like
evm.TU.chr4.1661	AT4G12020.2_WRKY_WRKY
evm.TU.chr4.1668	AT4G38180.1_FAR1_FAR1-related
evm.TU.chr4.1693	AT4G12020.2_WRKY_WRKY
evm.TU.chr4.1705	AT3G16770.1_ERF_ethylene-responsive
evm.TU.chr4.1809	AT2G47810.1_NF-YB_nuclear
evm.TU.chr4.1811	AT3G50700.1_C2H2_indeterminate(ID)-domain
evm.TU.chr4.1813	AT4G02560.2_HB-other_HB-other
evm.TU.chr4.1824	AT2G47850.1_C3H_C3H
evm.TU.chr4.1839	AT2G47890.1_CO-like_B-box
evm.TU.chr4.1867	AT4G38180.1_FAR1_FAR1-related
evm.TU.chr4.1872	AT1G59750.1_ARF_auxin
evm.TU.chr4.1893	AT1G64100.2_NAC_pentatricopeptide
evm.TU.chr4.2017	AT4G09820.1_bHLH_bHLH
evm.TU.chr4.2104	AT2G24840.1_M-type_MADS_AGAMOUS-like
evm.TU.chr4.2122	AT4G12020.2_WRKY_WRKY
evm.TU.chr4.2147	AT3G22830.1_HSF_heat
evm.TU.chr4.2151	AT4G02670.1_C2H2_indeterminate(ID)-domain
evm.TU.chr4.2185	AT3G54620.1_bZIP_basic
evm.TU.chr4.2188	AT4G02590.2_bHLH_bHLH
evm.TU.chr4.2212	AT2G30590.1_WRKY_WRKY
evm.TU.chr4.2213	AT5G44210.1_ERF_erf
evm.TU.chr4.2221	AT1G64100.2_NAC_pentatricopeptide
evm.TU.chr4.2224	AT1G64100.2_NAC_pentatricopeptide
evm.TU.chr4.2229	AT4G38180.1_FAR1_FAR1-related
evm.TU.chr4.2239	AT4G16430.1_bHLH_bHLH
evm.TU.chr4.2243	AT3G15030.2_TCP_TCP
evm.TU.chr4.2249	AT2G42410.1_C2H2_zinc
evm.TU.chr4.2255	AT2G42430.1_LBD_lateral
evm.TU.chr4.2256	AT3G58190.1_LBD_lateral
evm.TU.chr4.2257	AT3G58190.1_LBD_lateral
evm.TU.chr4.2271	AT2G31280.1_bHLH_conserved
evm.TU.chr4.2296	AT3G23230.1_ERF_ERF
evm.TU.chr4.2297	AT3G23230.1_ERF_ERF
evm.TU.chr4.2298	AT3G23230.1_ERF_ERF
evm.TU.chr4.2299	AT3G23230.1_ERF_ERF
evm.TU.chr4.2301	AT3G23230.1_ERF_ERF
evm.TU.chr4.2303	AT3G23240.1_ERF_ethylene
evm.TU.chr4.2310	AT3G23250.1_MYB_myb
evm.TU.chr4.2336	AT5G04240.1_C2H2_C2H2
evm.TU.chr4.2337	AT4G28530.1_NAC_NAC
evm.TU.chr4.2361	AT3G54220.1_GRAS_GRAS
evm.TU.chr4.2370	AT4G12020.1_WRKY_WRKY
evm.TU.chr4.2411	AT4G28610.1_G2-like_phosphate
evm.TU.chr4.2427	AT4G04890.1_HD-ZIP_protodermal
evm.TU.chr4.2478	AT4G12020.2_WRKY_WRKY
evm.TU.chr4.2545	AT2G20180.2_bHLH_phytochrome
evm.TU.chr4.2569	AT3G24650.1_B3_B3
evm.TU.chr4.2586	AT4G38180.1_FAR1_FAR1-related
evm.TU.chr4.2608	AT5G45050.2_WRKY_Disease
evm.TU.chr4.2643	AT3G24860.1_Trihelix_Trihelix
evm.TU.chr4.2652	AT4G12020.1_WRKY_WRKY
evm.TU.chr4.2653	AT4G12020.3_WRKY_WRKY
evm.TU.chr4.2654	AT2G17950.1_WOX_WOX
evm.TU.chr4.2674	AT1G64100.2_NAC_pentatricopeptide
evm.TU.chr4.2694	AT4G13040.2_ERF_ERF
evm.TU.chr4.2736	AT4G38180.1_FAR1_FAR1-related
evm.TU.chr4.2749	AT3G07340.1_bHLH_bHLH
evm.TU.chr4.2787	AT2G17950.1_WOX_WOX
evm.TU.chr4.2791	AT2G28610.1_WOX_WOX
evm.TU.chr4.2815	AT3G11450.1_MYB_DnaJ
evm.TU.chr4.2820	AT1G64100.2_NAC_pentatricopeptide
evm.TU.chr4.2826	AT3G07500.1_FAR1_FAR1
evm.TU.chr4.2827	AT4G12850.1_FAR1_FAR1
evm.TU.chr4.2828	AT3G07500.1_FAR1_FAR1
evm.TU.chr4.2830	AT1G64100.2_NAC_pentatricopeptide
evm.TU.chr4.2868	AT5G45050.2_WRKY_Disease
evm.TU.chr4.2883	AT4G12020.1_WRKY_WRKY
evm.TU.chr4.2889	AT1G64100.2_NAC_pentatricopeptide
evm.TU.chr4.2896	AT4G38180.1_FAR1_FAR1-related
evm.TU.chr4.2898	AT4G38180.1_FAR1_FAR1-related
evm.TU.chr4.2905	AT2G17950.1_WOX_WOX
evm.TU.chr4.2935	AT1G64100.2_NAC_pentatricopeptide
evm.TU.chr4.2988	AT1G64100.2_NAC_pentatricopeptide
evm.TU.chr4.2990	AT4G35280.1_C2H2_C2H2-like
evm.TU.chr4.3080	AT2G17040.1_NAC_NAC
evm.TU.chr4.3086	AT2G27110.2_FAR1_FAR1-related
evm.TU.chr4.3088	AT1G80010.1_FAR1_FAR1-related
evm.TU.chr4.3130	AT4G12020.2_WRKY_WRKY
evm.TU.chr4.3136	AT1G64100.2_NAC_pentatricopeptide
evm.TU.chr4.3188	AT4G38180.1_FAR1_FAR1-related
evm.TU.chr4.3225	AT4G38180.1_FAR1_FAR1-related
evm.TU.chr4.3233	AT2G16910.1_bHLH_bHLH
evm.TU.chr4.3234	AT2G16910.1_bHLH_bHLH
evm.TU.chr4.3268	AT1G64100.2_NAC_pentatricopeptide
evm.TU.chr4.3287	AT2G17950.1_WOX_WOX
evm.TU.chr4.3327	AT1G17950.1_MYB_myb
evm.TU.chr4.3328	AT1G21450.1_GRAS_SCARECROW-like
evm.TU.chr4.3351	AT1G64100.2_NAC_pentatricopeptide
evm.TU.chr4.3352	AT1G64100.2_NAC_pentatricopeptide
evm.TU.chr4.3377	AT1G64100.2_NAC_pentatricopeptide
evm.TU.chr4.3400	AT4G38180.1_FAR1_FAR1-related
evm.TU.chr4.3416	AT1G21340.1_Dof_Dof
evm.TU.chr4.3425	AT4G12020.2_WRKY_WRKY
evm.TU.chr4.3433	AT4G38180.1_FAR1_FAR1-related
evm.TU.chr4.3445	AT4G12020.2_WRKY_WRKY
evm.TU.chr4.3478	AT4G12020.1_WRKY_WRKY
evm.TU.chr4.3479	AT4G12020.2_WRKY_WRKY
evm.TU.chr4.3481	AT1G06070.1_bZIP_bZIP
evm.TU.chr4.3485	AT4G12020.3_WRKY_WRKY
evm.TU.chr4.3487	AT1G06070.1_bZIP_bZIP
evm.TU.chr4.3489	AT4G12020.2_WRKY_WRKY
evm.TU.chr4.3497	AT1G43700.1_bZIP_VIRE2-interacting
evm.TU.chr4.3529	AT1G21200.1_Trihelix_sequence-specific
evm.TU.chr4.3530	AT1G76880.1_Trihelix_Trihelix
evm.TU.chr4.3532	AT1G76880.1_Trihelix_Trihelix
evm.TU.chr4.3539	AT4G12020.1_WRKY_WRKY
evm.TU.chr4.3540	AT4G38180.1_FAR1_FAR1-related
evm.TU.chr4.3551	AT5G44080.1_bZIP_bZIP
evm.TU.chr4.3589	AT1G64100.2_NAC_pentatricopeptide
evm.TU.chr4.3607	AT5G09330.3_NAC_NAC
evm.TU.chr4.3608	AT5G09330.3_NAC_NAC
evm.TU.chr4.3621	AT2G33710.1_ERF_ERF
evm.TU.chr4.3637	AT4G12020.2_WRKY_WRKY
evm.TU.chr4.3652	AT4G38180.1_FAR1_FAR1-related
evm.TU.chr4.3733	AT4G12020.1_WRKY_WRKY
evm.TU.chr4.3735	AT1G34190.1_NAC_NAC
evm.TU.chr4.3782	AT4G12020.1_WRKY_WRKY
evm.TU.chr4.3793	AT1G10320.1_C3H_C3H
evm.TU.chr4.3825	AT2G16485.1_C3H_nucleic
evm.TU.chr4.3832	AT3G54220.1_GRAS_GRAS
evm.TU.chr4.3841	AT1G34370.2_C2H2_C2H2
evm.TU.chr4.3878	AT1G06070.1_bZIP_bZIP
evm.TU.chr4.3931	AT4G38070.1_bHLH_bHLH
evm.TU.chr4.3938	AT3G56970.1_bHLH_bHLH
evm.TU.chr4.3945	AT4G25440.1_C3H_zinc
evm.TU.chr4.3960	AT2G17950.1_WOX_WOX
evm.TU.chr4.3963	AT2G17950.1_WOX_WOX
evm.TU.chr4.3964	AT3G21175.2_GATA_ZIM-like
evm.TU.chr4.3991	AT2G17950.1_WOX_WOX
evm.TU.chr4.4009	AT2G14210.1_MIKC_MADS_AGAMOUS-like
evm.TU.chr4.4028	AT4G38180.1_FAR1_FAR1-related
evm.TU.chr4.4047	AT4G12020.3_WRKY_WRKY
evm.TU.chr4.4056	AT4G15090.1_FAR1_FAR1
evm.TU.chr4.4104	AT2G17950.1_WOX_WOX
evm.TU.chr4.4153	AT4G15090.1_FAR1_FAR1
evm.TU.chr4.4161	AT4G38900.3_bZIP_bZIP
evm.TU.chr4.4162	AT2G21240.1_BBR-BPC_basic
evm.TU.chr4.4177	AT2G47520.1_ERF_ERF
evm.TU.chr4.4189	AT4G38180.1_FAR1_FAR1-related
evm.TU.chr4.4205	AT5G48670.1_M-type_MADS_AGAMOUS-like
evm.TU.chr4.4227	AT4G12020.1_WRKY_WRKY
evm.TU.chr4.4228	AT4G12020.2_WRKY_WRKY
evm.TU.chr4.4229	AT5G45050.2_WRKY_Disease
evm.TU.chr4.4232	AT1G68320.1_MYB_myb
evm.TU.chr4.4237	AT1G64100.2_NAC_pentatricopeptide
evm.TU.chr4.4243	AT5G66320.2_GATA_GATA
evm.TU.chr4.4272	AT4G12020.1_WRKY_WRKY
evm.TU.chr4.4274	AT4G12020.1_WRKY_WRKY
evm.TU.chr4.4300	AT4G12020.1_WRKY_WRKY
evm.TU.chr4.4302	AT4G12020.1_WRKY_WRKY
evm.TU.chr4.4318	AT1G75540.1_DBB_salt
evm.TU.chr4.4326	AT2G21400.1_SRS_SHI-related
evm.TU.chr4.4351	AT5G45050.2_WRKY_Disease
evm.TU.chr4.4392	AT4G12020.2_WRKY_WRKY
evm.TU.chr4.4396	AT4G34610.2_TALE_BEL1-like
evm.TU.chr4.4435	AT1G64100.2_NAC_pentatricopeptide
evm.TU.chr4.4441	AT1G64100.2_NAC_pentatricopeptide
evm.TU.chr4.4448	AT1G75390.1_bZIP_basic
evm.TU.chr4.4450	AT4G39160.1_MYB_related_MYB_related
evm.TU.chr4.4451	AT4G39160.1_MYB_related_MYB_related
evm.TU.chr4.4470	AT4G12020.2_WRKY_WRKY
evm.TU.chr4.4498	AT4G12020.1_WRKY_WRKY
evm.TU.chr4.4499	AT4G12020.3_WRKY_WRKY
evm.TU.chr4.4501	AT5G45050.2_WRKY_Disease
evm.TU.chr4.4508	AT4G12020.1_WRKY_WRKY
evm.TU.chr4.4530	AT4G34530.1_bHLH_cryptochrome-interacting
evm.TU.chr4.4533	AT1G75250.2_MYB_related_RAD-like
evm.TU.chr4.4550	AT4G39250.1_MYB_related_RAD-like
evm.TU.chr4.4574	AT4G38180.1_FAR1_FAR1-related
evm.TU.chr4.4655	AT4G36730.2_bZIP_G-box
evm.TU.chr4.4657	AT2G17950.1_WOX_WOX
evm.TU.chr4.4691	AT4G12020.3_WRKY_WRKY
evm.TU.chr4.4700	AT4G12020.3_WRKY_WRKY
evm.TU.chr4.4758	AT4G12020.2_WRKY_WRKY
evm.TU.chr4.4766	AT4G12020.2_WRKY_WRKY
evm.TU.chr4.4769	AT4G12020.1_WRKY_WRKY
evm.TU.chr4.4772	AT4G12020.3_WRKY_WRKY
evm.TU.chr4.4778	AT4G12020.2_WRKY_WRKY
evm.TU.chr4.4780	AT4G12020.1_WRKY_WRKY
evm.TU.chr4.4782	AT4G12020.1_WRKY_WRKY
evm.TU.chr4.4787	AT5G51790.1_bHLH_bHLH
evm.TU.chr4.4804	AT5G45050.1_WRKY_Disease
evm.TU.chr4.4807	AT4G12020.2_WRKY_WRKY
evm.TU.chr4.4816	AT1G64100.2_NAC_pentatricopeptide
evm.TU.chr4.4819	AT3G18990.1_B3_B3
evm.TU.chr4.4821	AT4G38180.1_FAR1_FAR1-related
evm.TU.chr4.4827	AT5G09780.1_B3_B3
evm.TU.chr4.4828	AT4G00260.1_B3_B3
evm.TU.chr4.4885	AT2G03500.1_G2-like_G2-like
evm.TU.chr4.4903	AT1G64100.2_NAC_pentatricopeptide
evm.TU.chr4.4966	AT5G42700.1_B3_B3
evm.TU.chr4.4967	AT5G42700.1_B3_B3
evm.TU.chr4.4973	AT5G42700.1_B3_B3
evm.TU.chr4.4980	AT3G19184.1_B3_B3
evm.TU.chr4.4982	AT3G19184.1_B3_B3
evm.TU.chr4.4983	AT3G19184.1_B3_B3
evm.TU.chr4.4985	AT3G19184.1_B3_B3
evm.TU.chr4.5021	AT4G34410.1_ERF_redox
evm.TU.chr4.5053	AT1G64100.2_NAC_pentatricopeptide
evm.TU.chr4.5059	AT3G19290.1_bZIP_ABRE
evm.TU.chr4.5081	AT1G49770.1_bHLH_bHLH
evm.TU.chr4.5181	AT5G67300.1_MYB_myb
evm.TU.chr4.5230	AT3G19500.1_bHLH_bHLH
evm.TU.chr4.5248	AT1G24625.1_C2H2_zinc
evm.TU.chr4.5255	AT3G19510.1_HB-PHD_Homeodomain-like
evm.TU.chr4.5276	AT4G12020.2_WRKY_WRKY
evm.TU.chr4.5277	AT1G64100.2_NAC_pentatricopeptide
evm.TU.chr4.5344	AT4G33880.1_bHLH_ROOT
evm.TU.chr4.5345	AT2G14760.1_bHLH_bHLH
evm.TU.chr4.5356	AT1G27730.1_C2H2_salt
evm.TU.chr4.5361	AT3G49940.1_LBD_LOB
evm.TU.chr4.5379	AT4G38180.1_FAR1_FAR1-related
evm.TU.chr4.5386	AT4G12020.1_WRKY_WRKY
evm.TU.chr4.5416	AT1G49950.1_MYB_related_telomere
evm.TU.chr4.5527	AT5G60440.1_M-type_MADS_AGAMOUS-like
evm.TU.chr4.5528	AT2G24840.1_M-type_MADS_AGAMOUS-like
evm.TU.chr4.5571	AT4G12020.2_WRKY_WRKY
evm.TU.chr4.5611	AT4G12020.1_WRKY_WRKY
evm.TU.chr4.5618	AT4G12020.2_WRKY_WRKY
evm.TU.chr4.5626	AT4G12020.2_WRKY_WRKY
evm.TU.chr4.5635	AT4G37850.1_bHLH_bHLH
evm.TU.chr4.5642	AT4G12020.1_WRKY_WRKY
evm.TU.chr4.5654	AT4G12020.1_WRKY_WRKY
evm.TU.chr4.5663	AT1G64100.2_NAC_pentatricopeptide
evm.TU.chr4.5667	AT5G60440.1_M-type_MADS_AGAMOUS-like
evm.TU.chr4.5668	AT5G60440.1_M-type_MADS_AGAMOUS-like
evm.TU.chr4.5689	AT1G80010.1_FAR1_FAR1-related
evm.TU.chr4.5699	AT1G64100.2_NAC_pentatricopeptide
evm.TU.chr4.5700	AT3G19860.2_bHLH_bHLH
evm.TU.chr4.5791	AT4G38180.1_FAR1_FAR1-related
evm.TU.chr4.5802	AT4G38620.1_MYB_myb
evm.TU.chr4.5812	AT3G16350.1_MYB_related_MYB_related
evm.TU.chr4.5813	AT2G16770.1_bZIP_bZIP
evm.TU.chr4.5836	AT4G12020.2_WRKY_WRKY
evm.TU.chr4.5851	AT4G12020.1_WRKY_WRKY
evm.TU.chr4.5855	AT4G12020.1_WRKY_WRKY
evm.TU.chr4.5858	AT4G38180.1_FAR1_FAR1-related
evm.TU.chr4.5860	AT4G12020.1_WRKY_WRKY
evm.TU.chr4.5863	AT4G12020.2_WRKY_WRKY
evm.TU.chr4.5864	AT4G12020.1_WRKY_WRKY
evm.TU.chr4.5868	AT4G12020.2_WRKY_WRKY
evm.TU.chr4.5881	AT4G38180.1_FAR1_FAR1-related
evm.TU.chr4.5891	AT4G12020.1_WRKY_WRKY
evm.TU.chr4.5895	AT4G12020.1_WRKY_WRKY
evm.TU.chr4.5896	AT4G12020.1_WRKY_WRKY
evm.TU.chr4.5898	AT4G12020.3_WRKY_WRKY
evm.TU.chr4.5907	AT4G12020.1_WRKY_WRKY
evm.TU.chr4.5908	AT4G12020.3_WRKY_WRKY
evm.TU.chr4.5909	AT4G12020.2_WRKY_WRKY
evm.TU.chr4.5911	AT4G12020.1_WRKY_WRKY
evm.TU.chr4.5948	AT1G71260.1_Whirly_WHIRLY
evm.TU.chr4.5950	AT4G10350.1_NAC_NAC
evm.TU.chr4.5984	AT2G17950.1_WOX_WOX
evm.TU.chr4.5999	AT2G17950.1_WOX_WOX
evm.TU.chr5.12	AT4G12020.2_WRKY_WRKY
evm.TU.chr5.16	AT4G12020.1_WRKY_WRKY
evm.TU.chr5.45	AT2G17950.1_WOX_WOX
evm.TU.chr5.67	AT2G47460.1_MYB_myb
evm.TU.chr5.77	AT1G64100.2_NAC_pentatricopeptide
evm.TU.chr5.96	AT4G17980.1_NAC_NAC
evm.TU.chr5.116	AT3G62420.1_bZIP_basic
evm.TU.chr5.121	AT4G12020.2_WRKY_WRKY
evm.TU.chr5.122	AT4G12020.1_WRKY_WRKY
evm.TU.chr5.132	AT1G66350.1_GRAS_RGA-like
evm.TU.chr5.133	AT3G03450.1_GRAS_RGA-like
evm.TU.chr5.136	AT2G34830.1_WRKY_WRKY
evm.TU.chr5.144	AT4G12020.2_WRKY_WRKY
evm.TU.chr5.166	AT1G77850.1_ARF_auxin
evm.TU.chr5.167	AT4G12020.2_WRKY_WRKY
evm.TU.chr5.168	AT4G12020.1_WRKY_WRKY
evm.TU.chr5.171	AT4G12020.3_WRKY_WRKY
evm.TU.chr5.173	AT4G12020.1_WRKY_WRKY
evm.TU.chr5.175	AT4G12020.1_WRKY_WRKY
evm.TU.chr5.177	AT4G12020.2_WRKY_WRKY
evm.TU.chr5.179	AT4G12020.1_WRKY_WRKY
evm.TU.chr5.182	AT1G64100.2_NAC_pentatricopeptide
evm.TU.chr5.203	AT1G77920.1_bZIP_bZIP
evm.TU.chr5.205	AT3G56850.1_bZIP_ABA-responsive
evm.TU.chr5.232	AT1G22130.1_MIKC_MADS_AGAMOUS-like
evm.TU.chr5.239	AT4G38180.1_FAR1_FAR1-related
evm.TU.chr5.277	AT1G78080.1_ERF_related
evm.TU.chr5.350	AT1G34670.1_MYB_myb
evm.TU.chr5.369	AT1G34790.1_C2H2_C2H2
evm.TU.chr5.444	AT4G12020.2_WRKY_WRKY
evm.TU.chr5.447	AT4G12020.2_WRKY_WRKY
evm.TU.chr5.451	AT4G12020.2_WRKY_WRKY
evm.TU.chr5.453	AT4G38180.1_FAR1_FAR1-related
evm.TU.chr5.478	AT2G22430.1_HD-ZIP_homeobox
evm.TU.chr5.495	AT4G38180.1_FAR1_FAR1-related
evm.TU.chr5.527	AT1G72210.1_bHLH_bHLH
evm.TU.chr5.578	AT4G24660.1_ZF-HD_homeobox
evm.TU.chr5.594	AT4G12020.2_WRKY_WRKY
evm.TU.chr5.597	AT1G64100.2_NAC_pentatricopeptide
evm.TU.chr5.601	AT5G06500.1_M-type_MADS_AGAMOUS-like
evm.TU.chr5.635	AT3G25710.1_bHLH_basic
evm.TU.chr5.638	AT4G24540.1_MIKC_MADS_AGAMOUS-like
evm.TU.chr5.639	AT2G22540.1_MIKC_MADS_MIKC_MADS
evm.TU.chr5.650	AT4G38180.1_FAR1_FAR1-related
evm.TU.chr5.665	AT3G51120.1_C3H_DNA
evm.TU.chr5.675	AT1G76320.1_FAR1_FAR1-related
evm.TU.chr5.705	AT1G64100.2_NAC_pentatricopeptide
evm.TU.chr5.737	AT1G09710.1_MYB_related_MYB_related
evm.TU.chr5.757	AT4G31060.1_ERF_ERF
evm.TU.chr5.768	AT4G24470.2_GATA_GATA-type
evm.TU.chr5.769	AT3G21175.2_GATA_ZIM-like
evm.TU.chr5.772	AT1G64100.2_NAC_pentatricopeptide
evm.TU.chr5.775	AT4G12020.2_WRKY_WRKY
evm.TU.chr5.801	AT5G45050.1_WRKY_Disease
evm.TU.chr5.807	AT5G45050.1_WRKY_Disease
evm.TU.chr5.819	AT4G12020.2_WRKY_WRKY
evm.TU.chr5.820	AT4G12020.3_WRKY_WRKY
evm.TU.chr5.822	AT4G12020.2_WRKY_WRKY
evm.TU.chr5.823	AT4G12020.2_WRKY_WRKY
evm.TU.chr5.825	AT5G45050.1_WRKY_Disease
evm.TU.chr5.826	AT4G12020.1_WRKY_WRKY
evm.TU.chr5.853	AT3G57230.1_MIKC_MADS_AGAMOUS-like
evm.TU.chr5.854	AT1G64100.2_NAC_pentatricopeptide
evm.TU.chr5.861	AT1G64100.2_NAC_pentatricopeptide
evm.TU.chr5.863	AT4G12020.2_WRKY_WRKY
evm.TU.chr5.890	AT5G65640.1_bHLH_beta
evm.TU.chr5.911	AT2G17950.1_WOX_WOX
evm.TU.chr5.922	AT4G38180.1_FAR1_FAR1-related
evm.TU.chr5.926	AT1G51120.1_RAV_RAV
evm.TU.chr5.943	AT4G38180.1_FAR1_FAR1-related
evm.TU.chr5.944	AT5G65210.6_bZIP_bZIP
evm.TU.chr5.985	AT4G12020.2_WRKY_WRKY
evm.TU.chr5.989	AT4G12020.2_WRKY_WRKY
evm.TU.chr5.1005	AT1G33760.1_ERF_ERF
evm.TU.chr5.1009	AT1G33760.1_ERF_ERF
evm.TU.chr5.1014	AT1G33760.1_ERF_ERF
evm.TU.chr5.1015	AT1G71450.1_ERF_ERF
evm.TU.chr5.1017	AT5G45260.1_WRKY_Disease
evm.TU.chr5.1021	AT1G64100.2_NAC_pentatricopeptide
evm.TU.chr5.1022	AT1G64100.2_NAC_pentatricopeptide
evm.TU.chr5.1028	AT1G71520.1_ERF_ERF
evm.TU.chr5.1031	AT1G22810.1_ERF_ERF
evm.TU.chr5.1045	AT1G64100.2_NAC_pentatricopeptide
evm.TU.chr5.1048	AT1G64100.2_NAC_pentatricopeptide
evm.TU.chr5.1073	AT5G45050.1_WRKY_Disease
evm.TU.chr5.1076	AT1G64100.2_NAC_pentatricopeptide
evm.TU.chr5.1082	AT1G15360.1_ERF_ERF
evm.TU.chr5.1095	AT4G15090.1_FAR1_FAR1
evm.TU.chr5.1096	AT1G71692.1_MIKC_MADS_AGAMOUS-like
evm.TU.chr5.1104	AT4G38180.1_FAR1_FAR1-related
evm.TU.chr5.1114	AT4G38180.1_FAR1_FAR1-related
evm.TU.chr5.1141	AT1G64100.2_NAC_pentatricopeptide
evm.TU.chr5.1170	AT4G09960.1_MIKC_MADS_MIKC_MADS
evm.TU.chr5.1185	AT5G35550.1_MYB_MYB
evm.TU.chr5.1200	AT1G64100.2_NAC_pentatricopeptide
evm.TU.chr5.1202	AT1G64100.2_NAC_pentatricopeptide
evm.TU.chr5.1206	AT1G72050.2_C2H2_transcription
evm.TU.chr5.1210	AT1G72050.2_C2H2_transcription
evm.TU.chr5.1215	AT1G22640.1_MYB_myb
evm.TU.chr5.1246	AT4G38180.1_FAR1_FAR1-related
evm.TU.chr5.1247	AT2G44745.1_WRKY_WRKY
evm.TU.chr5.1250	AT1G64100.2_NAC_pentatricopeptide
evm.TU.chr5.1272	AT5G45050.1_WRKY_Disease
evm.TU.chr5.1275	AT5G45050.2_WRKY_Disease
evm.TU.chr5.1297	AT2G17950.1_WOX_WOX
evm.TU.chr5.1299	AT1G35460.1_bHLH_bHLH
evm.TU.chr5.1300	AT1G64100.2_NAC_pentatricopeptide
evm.TU.chr5.1327	AT5G41020.1_MYB_related_MYB_related
evm.TU.chr5.1332	AT1G64100.2_NAC_pentatricopeptide
evm.TU.chr5.1387	AT1G64100.2_NAC_pentatricopeptide
evm.TU.chr5.1423	AT1G64100.2_NAC_pentatricopeptide
evm.TU.chr5.1485	AT4G12020.3_WRKY_WRKY
evm.TU.chr5.1486	AT3G51120.1_C3H_DNA
evm.TU.chr5.1492	AT5G64530.1_NAC_xylem
evm.TU.chr5.1506	AT1G64100.2_NAC_pentatricopeptide
evm.TU.chr5.1510	AT4G12020.1_WRKY_WRKY
evm.TU.chr5.1574	AT4G12020.3_WRKY_WRKY
evm.TU.chr5.1585	AT5G44080.1_bZIP_bZIP
evm.TU.chr5.1631	AT1G64100.2_NAC_pentatricopeptide
evm.TU.chr5.1632	AT1G64100.2_NAC_pentatricopeptide
evm.TU.chr5.1645	AT4G38180.1_FAR1_FAR1-related
evm.TU.chr5.1673	AT4G12020.1_WRKY_WRKY
evm.TU.chr5.1690	AT1G64100.2_NAC_pentatricopeptide
evm.TU.chr5.1693	AT4G12020.2_WRKY_WRKY
evm.TU.chr5.1711	AT1G68150.1_WRKY_WRKY
evm.TU.chr5.1715	AT4G38180.1_FAR1_FAR1-related
evm.TU.chr5.1728	AT1G64100.2_NAC_pentatricopeptide
evm.TU.chr5.1743	AT4G12020.2_WRKY_WRKY
evm.TU.chr5.1744	AT4G12020.1_WRKY_WRKY
evm.TU.chr5.1749	AT4G12020.3_WRKY_WRKY
evm.TU.chr5.1778	AT4G38180.1_FAR1_FAR1-related
evm.TU.chr5.1783	AT4G38180.1_FAR1_FAR1-related
evm.TU.chr5.1788	AT1G64100.2_NAC_pentatricopeptide
evm.TU.chr5.1810	AT5G48670.1_M-type_MADS_AGAMOUS-like
evm.TU.chr5.1812	AT1G65300.1_M-type_MADS_AGAMOUS-like
evm.TU.chr5.1817	AT2G17950.1_WOX_WOX
evm.TU.chr5.1820	AT5G48670.1_M-type_MADS_AGAMOUS-like
evm.TU.chr5.1837	AT5G45050.2_WRKY_Disease
evm.TU.chr5.1840	AT1G64100.2_NAC_pentatricopeptide
evm.TU.chr5.1848	AT4G38070.1_bHLH_bHLH
evm.TU.chr5.1855	AT1G64100.2_NAC_pentatricopeptide
evm.TU.chr5.1882	AT1G64100.2_NAC_pentatricopeptide
evm.TU.chr5.1896	AT1G64100.2_NAC_pentatricopeptide
evm.TU.chr5.1950	AT1G64100.2_NAC_pentatricopeptide
evm.TU.chr5.1955	AT1G10320.1_C3H_C3H
evm.TU.chr5.1983	AT4G12020.2_WRKY_WRKY
evm.TU.chr5.2007	AT1G58110.1_bZIP_bZIP
evm.TU.chr5.2011	AT4G06634.1_C2H2_C2H2
evm.TU.chr5.2012	AT4G12020.3_WRKY_WRKY
evm.TU.chr5.2094	AT1G05805.1_bHLH_bHLH
evm.TU.chr5.2127	AT4G12020.2_WRKY_WRKY
evm.TU.chr5.2153	AT1G64100.2_NAC_pentatricopeptide
evm.TU.chr5.2157	AT1G69560.1_MYB_myb
evm.TU.chr5.2158	AT1G69560.1_MYB_myb
evm.TU.chr5.2160	AT1G59750.2_ARF_auxin
evm.TU.chr5.2189	AT1G10240.1_FAR1_FAR1-related
evm.TU.chr5.2210	AT5G09410.2_CAMTA_ethylene
evm.TU.chr5.2213	AT1G14440.1_ZF-HD_homeobox
evm.TU.chr5.2236	AT1G64100.2_NAC_pentatricopeptide
evm.TU.chr5.2260	AT1G64100.2_NAC_pentatricopeptide
evm.TU.chr5.2276	AT1G64100.2_NAC_pentatricopeptide
evm.TU.chr5.2280	AT4G12020.1_WRKY_WRKY
evm.TU.chr5.2294	AT2G02450.1_NAC_NAC
evm.TU.chr5.2349	AT4G12020.1_WRKY_WRKY
evm.TU.chr5.2353	AT4G12020.1_WRKY_WRKY
evm.TU.chr5.2399	AT4G12020.2_WRKY_WRKY
evm.TU.chr5.2406	AT1G20980.1_SBP_squamosa
evm.TU.chr5.2414	AT1G75430.1_TALE_BEL1-like
evm.TU.chr5.2416	AT1G64100.2_NAC_pentatricopeptide
evm.TU.chr5.2417	AT3G19860.1_bHLH_bHLH
evm.TU.chr5.2427	AT1G10320.1_C3H_C3H
evm.TU.chr5.2431	AT1G42990.1_bZIP_basic
evm.TU.chr5.2436	AT4G38180.1_FAR1_FAR1-related
evm.TU.chr5.2510	AT1G76420.1_NAC_NAC
evm.TU.chr5.2523	AT1G64100.2_NAC_pentatricopeptide
evm.TU.chr5.2547	AT4G12020.1_WRKY_WRKY
evm.TU.chr5.2557	AT1G64100.2_NAC_pentatricopeptide
evm.TU.chr5.2569	AT1G64100.2_NAC_pentatricopeptide
evm.TU.chr5.2575	AT4G35550.1_WOX_WUSCHEL
evm.TU.chr5.2599	AT1G20640.2_Nin-like_Nin-like
evm.TU.chr5.2613	AT1G64100.2_NAC_pentatricopeptide
evm.TU.chr5.2646	AT5G45300.1_BES1_beta-amylase
evm.TU.chr5.2665	AT1G64100.2_NAC_pentatricopeptide
evm.TU.chr5.2691	AT2G38250.1_Trihelix_Trihelix
evm.TU.chr5.2760	AT4G38180.1_FAR1_FAR1-related
evm.TU.chr5.2771	AT4G37740.1_GRF_growth-regulating
evm.TU.chr5.2801	AT5G45580.1_G2-like_G2-like
evm.TU.chr5.2870	AT4G00870.1_bHLH_bHLH
evm.TU.chr5.2877	AT2G35530.1_bZIP_basic
evm.TU.chr5.2882	AT3G48160.1_E2F/DP_DP-E2F-like
evm.TU.chr5.2901	AT5G58850.1_MYB_myb
evm.TU.chr5.2909	AT1G32240.1_G2-like_G2-like
evm.TU.chr5.2914	AT3G48430.1_C2H2_relative
evm.TU.chr5.2920	AT5G46880.1_HD-ZIP_homeobox-7
evm.TU.chr5.2946	AT4G12020.3_WRKY_WRKY
evm.TU.chr5.2947	AT1G32330.1_HSF_heat
evm.TU.chr5.2997	AT5G16770.2_MYB_myb
evm.TU.chr5.3007	AT1G32360.1_C3H_C3H
evm.TU.chr5.3012	AT5G46690.1_bHLH_beta
evm.TU.chr5.3061	AT1G32640.1_bHLH_bHLH
evm.TU.chr5.3092	AT4G17810.1_C2H2_C2H2
evm.TU.chr5.3117	AT1G32540.3_LSD_lsd
evm.TU.chr5.3125	AT4G17980.1_NAC_NAC
evm.TU.chr5.3130	AT1G64100.2_NAC_pentatricopeptide
evm.TU.chr5.3155	AT5G06500.1_M-type_MADS_AGAMOUS-like
evm.TU.chr5.3156	AT4G38180.1_FAR1_FAR1-related
evm.TU.chr5.3201	AT4G18020.3_ARR-B_ARR-B
evm.TU.chr5.3212	AT5G45420.1_MYB_related_MYB_related
evm.TU.chr5.3213	AT1G64100.2_NAC_pentatricopeptide
evm.TU.chr5.3221	AT4G12020.2_WRKY_WRKY
evm.TU.chr5.3224	AT5G45050.2_WRKY_Disease
evm.TU.chr5.3225	AT5G45050.1_WRKY_Disease
evm.TU.chr5.3253	AT1G32730.1_SRS_
evm.TU.chr5.3263	AT1G64100.2_NAC_pentatricopeptide
evm.TU.chr5.3268	AT2G45880.1_BES1_beta-amylase
evm.TU.chr5.3280	AT2G45880.1_BES1_beta-amylase
evm.TU.chr5.3322	AT2G45880.1_BES1_beta-amylase
evm.TU.chr5.3355	AT4G12020.2_WRKY_WRKY
evm.TU.chr5.3368	AT2G17950.1_WOX_WOX
evm.TU.chr5.3376	AT2G44730.1_Trihelix_Trihelix
evm.TU.chr5.3389	AT5G64530.1_NAC_xylem
evm.TU.chr5.3410	AT4G17570.3_GATA_GATA
evm.TU.chr5.3427	AT2G22540.1_MIKC_MADS_MIKC_MADS
evm.TU.chr5.3436	AT1G64100.2_NAC_pentatricopeptide
evm.TU.chr5.3457	AT1G51120.1_RAV_RAV
evm.TU.chr5.3462	AT4G17500.1_ERF_ethylene
evm.TU.chr5.3463	AT5G47230.1_ERF_ethylene
evm.TU.chr5.3483	AT1G64100.2_NAC_pentatricopeptide
evm.TU.chr5.3489	AT4G16780.1_HD-ZIP_homeobox
evm.TU.chr5.3495	AT5G47390.1_MYB_related_MYB_related
evm.TU.chr5.3499	AT4G16750.1_ERF_ERF
evm.TU.chr5.3500	AT2G44940.1_ERF_ERF
evm.TU.chr5.3502	AT4G09460.1_MYB_myb
evm.TU.chr5.3506	AT4G12020.2_WRKY_WRKY
evm.TU.chr5.3536	AT1G64100.2_NAC_pentatricopeptide
evm.TU.chr5.3539	AT3G60580.1_C2H2_C2H2-like
evm.TU.chr5.3543	AT2G17950.1_WOX_WOX
evm.TU.chr5.3587	AT2G17950.1_WOX_WOX
evm.TU.chr5.3589	AT4G00150.1_GRAS_GRAS
evm.TU.chr5.3608	AT2G29660.1_C2H2_C2H2
evm.TU.chr5.3615	AT2G30590.1_WRKY_WRKY
evm.TU.chr5.3647	AT2G45190.1_YABBY_YABBY
evm.TU.chr5.3650	AT1G12260.1_NAC_NAC
evm.TU.chr5.3665	AT4G22680.1_MYB_myb
evm.TU.chr5.3686	AT4G12240.1_C2H2_C2H2
evm.TU.chr5.3718	AT4G38180.1_FAR1_FAR1-related
evm.TU.chr5.3738	AT1G74250.1_C2H2_DNAJ
evm.TU.chr5.3749	AT1G74250.1_C2H2_DNAJ
evm.TU.chr5.3754	AT1G74250.1_C2H2_DNAJ
evm.TU.chr5.3758	AT1G74250.1_C2H2_DNAJ
evm.TU.chr5.3794	AT5G51790.1_bHLH_bHLH
evm.TU.chr5.3804	AT4G22950.1_MIKC_MADS_AGAMOUS-like
evm.TU.chr5.3807	AT1G62990.1_TALE_KNOTTED-like
evm.TU.chr5.3819	AT2G45680.1_TCP_TCP
evm.TU.chr5.3834	AT1G12610.1_ERF_ERF
evm.TU.chr5.3839	AT1G12610.1_ERF_ERF
evm.TU.chr5.3849	AT1G12610.1_ERF_ERF
evm.TU.chr5.3851	AT1G12610.1_ERF_ERF
evm.TU.chr5.3856	AT1G12610.1_ERF_ERF
evm.TU.chr5.3858	AT1G12610.1_ERF_ERF
evm.TU.chr5.3861	AT5G52020.1_ERF_ERF
evm.TU.chr5.3872	AT1G63100.1_GRAS_GRAS
evm.TU.chr5.3881	AT4G12020.2_WRKY_WRKY
evm.TU.chr5.3892	AT4G11660.1_HSF_HSF
evm.TU.chr5.3895	AT3G09370.1_MYB_myb
evm.TU.chr5.3924	AT1G54830.3_NF-YC_nuclear
evm.TU.chr5.3966	AT5G04240.1_C2H2_C2H2
evm.TU.chr5.3984	AT4G12020.3_WRKY_WRKY
evm.TU.chr5.3992	AT5G41315.1_bHLH_bHLH
evm.TU.chr5.4014	AT4G12020.2_WRKY_WRKY
evm.TU.chr5.4048	AT5G41410.1_TALE_TALE
evm.TU.chr5.4064	AT1G63910.1_MYB_myb
evm.TU.chr5.4069	AT3G01140.1_MYB_myb
evm.TU.chr5.4079	AT4G23550.1_WRKY_WRKY
evm.TU.chr5.4146	AT4G12020.2_WRKY_WRKY
evm.TU.chr5.4183	AT4G27950.1_ERF_cytokinin
evm.TU.chr5.4185	AT2G46270.1_bZIP_G-box
evm.TU.chr5.4192	AT4G23750.1_ERF_cytokinin
evm.TU.chr5.4220	AT2G17950.1_WOX_WOX
evm.TU.chr5.4229	AT4G23810.1_WRKY_WRKY
evm.TU.chr5.4230	AT5G53200.1_MYB_related_MYB_related
evm.TU.chr5.4243	AT1G64380.1_ERF_ERF
evm.TU.chr5.4245	AT4G38180.1_FAR1_FAR1-related
evm.TU.chr5.4348	AT4G12020.3_WRKY_WRKY
evm.TU.chr5.4350	AT4G20970.1_bHLH_bHLH
evm.TU.chr5.4362	AT5G40330.1_MYB_myb
evm.TU.chr5.4370	AT5G62940.1_Dof_Dof
evm.TU.chr5.4377	AT4G18770.1_MYB_myb
evm.TU.chr5.4389	AT1G23380.1_TALE_KNOTTED1-like
evm.TU.chr5.4429	AT5G63090.2_LBD_LBD
evm.TU.chr5.4439	AT5G26660.1_MYB_myb
evm.TU.chr5.4454	AT4G03170.1_B3_B3
evm.TU.chr5.4457	AT4G03170.1_B3_B3
evm.TU.chr5.4479	AT4G12020.2_WRKY_WRKY
evm.TU.chr5.4554	AT1G64100.2_NAC_pentatricopeptide
evm.TU.chr5.4560	AT3G48430.1_C2H2_relative
evm.TU.chr5.4561	AT3G48440.1_C3H_C3H
evm.TU.chr5.4574	AT4G12020.1_WRKY_WRKY
evm.TU.chr5.4576	AT5G63280.1_C2H2_C2H2-like
evm.TU.chr5.4601	AT1G66350.1_GRAS_RGA-like
evm.TU.chr5.4644	AT5G63420.1_Trihelix_Trihelix
evm.TU.chr5.4672	AT3G48590.1_NF-YC_nuclear
evm.TU.chr5.4685	AT4G09960.1_MIKC_MADS_MIKC_MADS
evm.TU.chr5.4691	AT5G50670.1_SBP_SBP
evm.TU.chr5.4694	AT5G13080.1_WRKY_WRKY
evm.TU.chr5.4728	AT5G13180.1_NAC_NAC
evm.TU.chr5.4746	AT5G50915.2_bHLH_bHLH
evm.TU.chr5.4757	AT3G26744.1_bHLH_bHLH
evm.TU.chr5.4758	AT5G62000.3_ARF_auxin
evm.TU.chr5.4764	AT1G64100.2_NAC_pentatricopeptide
evm.TU.chr5.4772	AT2G33550.1_Trihelix_Trihelix
evm.TU.chr5.4782	AT5G61890.1_ERF_ERF
evm.TU.chr5.4783	AT5G61890.1_ERF_ERF
evm.TU.chr5.4793	AT5G61850.1_LFY_floral
evm.TU.chr5.4840	AT1G76890.2_Trihelix_Trihelix
evm.TU.chr5.4858	AT5G19790.1_ERF_related
evm.TU.chr5.4867	AT4G35580.1_NAC_NAC
evm.TU.chr5.4871	AT2G46870.1_B3_B3
evm.TU.chr5.4899	AT2G46770.1_NAC_NAC
evm.TU.chr5.4908	AT4G24150.1_GRF_growth-regulating
evm.TU.chr5.4914	AT5G45050.1_WRKY_Disease
evm.TU.chr5.4923	AT4G00870.1_bHLH_bHLH
evm.TU.chr5.4926	AT4G00870.1_bHLH_bHLH
evm.TU.chr5.4940	AT4G12020.2_WRKY_WRKY
evm.TU.chr5.4967	AT2G47850.1_C3H_C3H
evm.TU.chr5.4968	AT4G12020.3_WRKY_WRKY
evm.TU.chr5.4975	AT2G31280.3_bHLH_conserved
evm.TU.chr5.4977	AT5G45300.2_BES1_beta-amylase
evm.TU.chr5.4981	AT4G24060.1_Dof_Dof
evm.TU.chr5.4983	AT3G13540.1_MYB_myb
evm.TU.chr5.4993	AT2G45880.1_BES1_beta-amylase
evm.TU.chr5.4998	AT4G24020.1_Nin-like_NIN
evm.TU.chr5.5009	AT4G23980.2_ARF_auxin
evm.TU.chr5.5045	AT1G68320.1_MYB_myb
evm.TU.chr5.5046	AT1G73830.1_bHLH_BR
evm.TU.chr5.5054	AT3G18400.1_NAC_NAC
evm.TU.chr5.5059	AT1G25440.1_CO-like_B-box
evm.TU.chr5.5067	AT1G68550.1_ERF_ERF
evm.TU.chr5.5097	AT1G64100.2_NAC_pentatricopeptide
evm.TU.chr5.5107	AT1G49010.1_MYB_MYB
evm.TU.chr5.5114	AT3G18550.2_TCP_TCP
evm.TU.chr5.5137	AT5G23090.2_NF-YB_nuclear
evm.TU.chr5.5142	AT5G19790.1_ERF_related
evm.TU.chr5.5160	AT4G38180.1_FAR1_FAR1-related
evm.TU.chr5.5170	AT5G60830.1_bZIP_basic
evm.TU.chr5.5184	AT5G08130.5_bHLH_bHLH
evm.TU.chr5.5187	AT5G60850.1_Dof_OBF
evm.TU.chr5.5201	AT5G60910.1_MIKC_MADS_AGAMOUS-like
evm.TU.chr5.5202	AT5G15800.1_MIKC_MADS_MIKC_MADS
evm.TU.chr5.5205	AT1G69170.1_SBP_SBP
evm.TU.chr5.5226	AT5G60970.1_TCP_TEOSINTE
evm.TU.chr5.5248	AT1G74250.1_C2H2_DNAJ
evm.TU.chr5.5249	AT1G74250.1_C2H2_DNAJ
evm.TU.chr5.5283	AT1G26610.1_C2H2_C2H2-like
evm.TU.chr5.5304	AT4G00050.1_bHLH_bHLH
evm.TU.chr5.5339	AT1G64100.2_NAC_pentatricopeptide
evm.TU.chr5.5340	AT1G64100.2_NAC_pentatricopeptide
evm.TU.chr5.5345	AT3G01140.1_MYB_myb
evm.TU.chr5.5348	AT3G01140.1_MYB_myb
evm.TU.chr5.5350	AT5G61430.1_NAC_NAC
evm.TU.chr5.5362	AT1G18750.1_M-type_MADS_AGAMOUS-like
evm.TU.chr5.5366	AT3G47500.1_Dof_cycling
evm.TU.chr5.5373	AT1G18790.1_Nin-like_RWP-RK
evm.TU.chr5.5381	AT1G74660.1_ZF-HD_mini
evm.TU.chr5.5382	AT5G62470.2_MYB_myb
evm.TU.chr5.5396	AT1G64100.2_NAC_pentatricopeptide
evm.TU.chr5.5408	AT3G47620.1_TCP_TEOSINTE
evm.TU.chr5.5410	AT3G47640.2_bHLH_bHLH
evm.TU.chr5.5417	AT2G17950.1_WOX_WOX
evm.TU.chr5.5419	AT3G47710.1_bHLH_BANQUO
evm.TU.chr5.5425	AT3G47710.1_bHLH_BANQUO
evm.TU.chr5.5437	AT1G18860.1_WRKY_WRKY
evm.TU.chr5.5454	AT3G01470.1_HD-ZIP_homeobox
evm.TU.chr5.5468	AT1G64100.2_NAC_pentatricopeptide
evm.TU.chr5.5470	AT3G47870.1_LBD_LOB
evm.TU.chr5.5484	AT3G28470.1_MYB_MYB
evm.TU.chr5.5487	AT5G62610.1_bHLH_bHLH
evm.TU.chr5.5497	AT4G12020.2_WRKY_WRKY
evm.TU.chr5.5501	AT1G19000.1_MYB_related_MYB_related
evm.TU.chr5.5503	AT1G64100.2_NAC_pentatricopeptide
evm.TU.chr5.5520	AT1G64100.2_NAC_pentatricopeptide
evm.TU.chr5.5521	AT3G48160.2_E2F/DP_DP-E2F-like
evm.TU.chr5.5565	AT4G38180.1_FAR1_FAR1-related
evm.TU.chr5.5609	AT2G17950.1_WOX_WOX
evm.TU.chr5.5637	AT3G18100.1_MYB_myb
evm.TU.chr5.5645	AT4G38620.1_MYB_myb
evm.TU.chr5.5658	AT1G64100.2_NAC_pentatricopeptide
evm.TU.chr5.5667	AT1G64100.2_NAC_pentatricopeptide
evm.TU.chr5.5672	AT3G18010.1_WOX_WUSCHEL
evm.TU.chr5.5713	AT1G10170.1_NF-X1_NF-X-like
evm.TU.chr5.5723	AT4G12020.2_WRKY_WRKY
evm.TU.chr5.5739	AT5G16560.1_G2-like_G2-like
evm.TU.chr5.5744	AT1G69600.1_ZF-HD_zinc
evm.TU.chr5.5745	AT2G01940.1_C2H2_C2H2-like
evm.TU.chr5.5754	AT1G17950.1_MYB_myb
evm.TU.chr5.5755	AT1G64100.2_NAC_pentatricopeptide
evm.TU.chr5.5763	AT1G73360.1_HD-ZIP_homeodomain
evm.TU.chr5.5764	AT1G18330.1_MYB_related_MYB_related
evm.TU.chr5.5768	AT3G17730.1_NAC_NAC
evm.TU.chr6.8	AT2G17950.1_WOX_WOX
evm.TU.chr6.11	AT2G01060.1_G2-like_G2-like
evm.TU.chr6.12	AT3G24120.1_G2-like_G2-like
evm.TU.chr6.14	AT1G64100.2_NAC_pentatricopeptide
evm.TU.chr6.19	AT1G64100.2_NAC_pentatricopeptide
evm.TU.chr6.45	AT5G47670.1_NF-YB_nuclear
evm.TU.chr6.47	AT5G47660.1_Trihelix_Trihelix
evm.TU.chr6.59	AT1G64100.2_NAC_pentatricopeptide
evm.TU.chr6.64	AT5G28530.1_FAR1_FAR1-related
evm.TU.chr6.85	AT4G17230.1_GRAS_SCARECROW-like
evm.TU.chr6.186	AT1G62360.1_TALE_KNOX/ELK
evm.TU.chr6.212	AT3G15030.2_TCP_TCP
evm.TU.chr6.214	AT1G64100.2_NAC_pentatricopeptide
evm.TU.chr6.229	AT4G04450.1_WRKY_WRKY
evm.TU.chr6.231	AT4G12020.2_WRKY_WRKY
evm.TU.chr6.242	AT2G02060.1_G2-like_G2-like
evm.TU.chr6.328	AT1G64100.2_NAC_pentatricopeptide
evm.TU.chr6.351	AT4G04890.1_HD-ZIP_protodermal
evm.TU.chr6.360	AT1G64100.2_NAC_pentatricopeptide
evm.TU.chr6.427	AT5G54680.1_bHLH_bHLH
evm.TU.chr6.433	AT1G61730.1_GeBP_DNA-binding
evm.TU.chr6.455	AT1G64100.2_NAC_pentatricopeptide
evm.TU.chr6.456	AT4G21330.1_bHLH_bHLH
evm.TU.chr6.462	AT1G61660.3_bHLH_bHLH
evm.TU.chr6.541	AT3G23250.1_MYB_myb
evm.TU.chr6.559	AT4G21440.1_MYB_MYB-like
evm.TU.chr6.597	AT2G30470.1_B3_high-level
evm.TU.chr6.629	AT2G42150.1_MYB_related_DNA-binding
evm.TU.chr6.643	AT1G61110.1_NAC_NAC
evm.TU.chr6.656	AT5G66940.1_Dof_Dof
evm.TU.chr6.697	AT5G62020.1_HSF_heat
evm.TU.chr6.702	AT4G21610.1_LSD_lsd
evm.TU.chr6.720	AT2G17950.1_WOX_WOX
evm.TU.chr6.725	AT4G20970.1_bHLH_bHLH
evm.TU.chr6.728	AT4G20970.1_bHLH_bHLH
evm.TU.chr6.743	AT1G28300.1_B3_B3
evm.TU.chr6.748	AT5G60850.1_Dof_OBF
evm.TU.chr6.749	AT1G28310.2_Dof_Dof
evm.TU.chr6.750	AT2G33810.1_SBP_squamosa
evm.TU.chr6.758	AT1G28360.1_ERF_ERF
evm.TU.chr6.760	AT5G44210.1_ERF_erf
evm.TU.chr6.766	AT1G64100.2_NAC_pentatricopeptide
evm.TU.chr6.778	AT1G28420.1_HB-other_homeobox-1
evm.TU.chr6.779	AT2G16485.1_C3H_nucleic
evm.TU.chr6.781	AT1G64100.2_NAC_pentatricopeptide
evm.TU.chr6.786	AT4G28500.1_NAC_NAC
evm.TU.chr6.791	AT2G33860.1_ARF_ARF
evm.TU.chr6.804	AT1G28520.2_VOZ_vascular
evm.TU.chr6.817	AT2G33880.1_WOX_homeobox-3
evm.TU.chr6.818	AT1G06280.1_LBD_LOB
evm.TU.chr6.819	AT5G47220.1_ERF_ethylene
evm.TU.chr6.822	AT4G18450.1_ERF_ERF
evm.TU.chr6.854	AT2G31070.1_TCP_TCP
evm.TU.chr6.869	AT1G64100.2_NAC_pentatricopeptide
evm.TU.chr6.901	AT2G41130.1_bHLH_bHLH
evm.TU.chr6.918	AT1G29160.1_Dof_Dof
evm.TU.chr6.922	AT3G58630.1_Trihelix_sequence-specific
evm.TU.chr6.944	AT2G38300.1_G2-like_G2-like
evm.TU.chr6.952	AT4G12020.2_WRKY_WRKY
evm.TU.chr6.953	AT4G12020.2_WRKY_WRKY
evm.TU.chr6.977	AT1G64100.2_NAC_pentatricopeptide
evm.TU.chr6.988	AT1G29280.1_WRKY_WRKY
evm.TU.chr6.1017	AT4G18880.1_HSF_heat
evm.TU.chr6.1018	AT1G78700.1_BES1_BES1/BZR1
evm.TU.chr6.1060	AT4G18960.1_MIKC_MADS_MIKC_MADS
evm.TU.chr6.1103	AT1G64100.2_NAC_pentatricopeptide
evm.TU.chr6.1104	AT4G12020.2_WRKY_WRKY
evm.TU.chr6.1128	AT4G18170.1_WRKY_WRKY
evm.TU.chr6.1159	AT1G29950.1_bHLH_bHLH
evm.TU.chr6.1168	AT2G34440.1_M-type_MADS_AGAMOUS-like
evm.TU.chr6.1194	AT4G12020.1_WRKY_WRKY
evm.TU.chr6.1198	AT4G12020.1_WRKY_WRKY
evm.TU.chr6.1270	AT4G18390.1_TCP_TEOSINTE
evm.TU.chr6.1293	AT4G12020.2_WRKY_WRKY
evm.TU.chr6.1305	AT1G64100.2_NAC_pentatricopeptide
evm.TU.chr6.1310	AT1G30330.1_ARF_auxin
evm.TU.chr6.1320	AT5G66870.1_LBD_ASYMMETRIC
evm.TU.chr6.1394	AT2G45880.1_BES1_beta-amylase
evm.TU.chr6.1397	AT2G34710.1_HD-ZIP_HD-ZIP
evm.TU.chr6.1398	AT1G30500.2_NF-YA_nuclear
evm.TU.chr6.1512	AT1G30650.1_WRKY_WRKY
evm.TU.chr6.1514	AT1G64100.2_NAC_pentatricopeptide
evm.TU.chr6.1517	AT1G30670.1_bHLH_bHLH
evm.TU.chr6.1532	AT4G20380.2_LSD_LSD
evm.TU.chr6.1534	AT3G48430.1_C2H2_relative
evm.TU.chr6.1609	AT1G31320.1_LBD_LOB
evm.TU.chr6.1614	AT2G43000.1_NAC_NAC
evm.TU.chr6.1635	AT2G35640.1_Trihelix_Trihelix
evm.TU.chr6.1649	AT5G14750.1_MYB_myb
evm.TU.chr6.1681	AT1G64100.2_NAC_pentatricopeptide
evm.TU.chr6.1690	AT1G64100.2_NAC_pentatricopeptide
evm.TU.chr6.1709	AT5G23260.2_MIKC_MADS_MIKC_MADS
evm.TU.chr6.1728	AT4G15090.1_FAR1_FAR1
evm.TU.chr6.1764	AT1G30970.1_C2H2_C2H2
evm.TU.chr6.1778	AT1G64100.2_NAC_pentatricopeptide
evm.TU.chr6.1797	AT3G12720.1_MYB_myb
evm.TU.chr6.1865	AT1G79580.1_NAC_NAC
evm.TU.chr6.1879	AT3G12680.1_C3H_floral
evm.TU.chr6.1881	AT3G12680.1_C3H_floral
evm.TU.chr6.1883	AT3G12680.1_C3H_floral
evm.TU.chr6.1887	AT1G64100.2_NAC_pentatricopeptide
evm.TU.chr6.1889	AT1G64100.2_NAC_pentatricopeptide
evm.TU.chr6.1915	AT1G54330.1_NAC_NAC
evm.TU.chr6.1918	AT3G12720.1_MYB_myb
evm.TU.chr6.1931	AT1G79430.2_G2-like_G2-like
evm.TU.chr6.1953	AT1G64100.2_NAC_pentatricopeptide
evm.TU.chr6.1961	AT5G60440.1_M-type_MADS_AGAMOUS-like
evm.TU.chr6.1990	AT1G66350.1_GRAS_RGA-like
evm.TU.chr6.1992	AT1G56170.1_NF-YC_nuclear
evm.TU.chr6.2008	AT4G12020.2_WRKY_WRKY
evm.TU.chr6.2024	AT1G30670.1_bHLH_bHLH
evm.TU.chr6.2058	AT4G38180.1_FAR1_FAR1-related
evm.TU.chr6.2081	AT4G21330.1_bHLH_bHLH
evm.TU.chr6.2084	AT1G79180.1_MYB_myb
evm.TU.chr6.2111	AT4G12020.3_WRKY_WRKY
evm.TU.chr6.2120	AT1G31320.1_LBD_LOB
evm.TU.chr6.2127	AT3G12910.1_NAC_NAC
[truncated: 498 more rows]

## Sheet: Table S5
Table S5. The FPKM value of transcription factor in MEbrown module
ID	S1_1	S1_2	S1_3	S2_1	S2_2	S2_3	S3_1	S3_2	S3_3	S4_1	S4_2	S4_3	S5_1	S5_2	S5_3
evm.TU.chr1.138	1.428	0.789	1.158	0.976	1.164	1.951	1.045	1.031	1.302	0.853	0.653	1.167	0.489	0.796	0.295
evm.TU.chr1.720	13.496	13.648	12.648	12.673	12.18	15.154	12.3	14.246	13.547	13.071	11.501	14.01	9.662	9.293	11.714
evm.TU.chr1.812	36.631	46.231	41.935	42.867	44.606	43.013	79.346	71.972	71.277	92.474	87.565	85.678	105.426	107.67	113.107
evm.TU.chr1.1305	21.496	17.675	16.612	18.807	17.232	17.849	18.793	16.149	17.717	16.373	14.876	14.917	15.075	12.022	11.744
evm.TU.chr1.1394	0.231	0.086	0.309	0.275	0.045	0.474	0.344	0.11	0.098	0.281	0.264	0.288	0.258	0.107	0.776
evm.TU.chr1.1817	0	0.021	0	0	0.245	0.103	0.048	0.243	0.168	0.513	0.208	0.254	0.761	0.527	0.264
evm.TU.chr1.1898	3.423	3.496	2.952	2.851	2.143	3.461	7.757	7.215	9.034	10.937	9.922	11.839	12.427	12.594	14.914
evm.TU.chr1.1921	3.823	4.771	4.388	8.432	9.116	7.642	17.267	18.862	17.413	25.267	24.747	27.123	43.212	41.536	41.096
evm.TU.chr1.2175	0.035	0.04	0	0	0	0	0	0.05	0	0.111	0.292	0	0.119	0.099	0.11
evm.TU.chr1.2386	20.284	18.942	22.839	21.374	18.888	20.391	20.309	18.98	21.129	26.573	25.468	25.644	25.382	22.357	24.611
evm.TU.chr1.2390	0.125	0.017	0.018	0.019	0.11	0.149	0.159	0.089	0	0.114	0	0	0	0	0.024
evm.TU.chr1.2496	8.348	9.397	8.529	7.31	7.825	7.703	9.218	10.841	10.712	8.078	6.573	8.056	11.219	11.982	11.466
evm.TU.chr1.2692	46.726	49.307	46.552	42.914	49.664	48.676	54.138	47.89	44.123	48.819	44.313	47.725	40.269	42.965	44.179
evm.TU.chr1.2735	0	0	0	0	0	0	0.035	0	0.035	0.316	1.172	0.7	0.677	0.768	0.897
evm.TU.chr1.2792	6.861	6.35	6.987	6.779	6.897	6.285	7.232	7.496	7.621	5.158	7.496	7.369	8.181	8.719	9.01
evm.TU.chr1.2839	36.55	37.995	37.192	37.378	36.801	39.65	36.742	37.55	33.228	32.904	30.12	35.815	29.487	29.383	31.667
evm.TU.chr1.3436	0.169	0.52	0.242	0.352	0.099	0.346	0.161	0.36	0.481	0.132	0.116	0.315	0.235	0.059	0
evm.TU.chr1.3582	9.045	10.49	10.14	9.816	9.601	9.051	10.72	11.072	9.714	9.624	9.803	9.962	10.785	12.202	12.143
evm.TU.chr1.3785	0.083	0	0	0.199	0.588	0	0.106	0.119	0	0	0.343	0.873	0.28	0.93	0.259
evm.TU.chr1.3950	10.731	11.857	11.924	12.291	11.973	10.377	19.886	19.813	21.1	26.179	26.408	27.01	26.389	28.091	27.399
evm.TU.chr1.3979	41.311	41.264	49.851	45.512	45.397	47.896	50.976	49.223	46.421	45.761	47.403	41.526	54.326	53.051	48.936
evm.TU.chr1.4380	0.041	0.323	0.283	0.245	0.484	0	0.158	0.176	0.052	0.386	0.056	0.369	0.965	0.229	0.319
evm.TU.chr1.5454	2.357	3.209	2.834	2.834	3.079	3.145	2.627	3.172	3.651	3.549	3.106	3.636	4.412	3.73	4.06
evm.TU.chr1.5472	9.712	8.89	10.355	11.378	10.268	11.154	21.643	18.179	19.224	33.608	33.673	28.351	48.169	48.553	49.086
evm.TU.chr1.5689	0	0	0.023	0.056	0	0	0.154	0.143	0.068	0.098	0.275	0.16	0.299	0.317	0.435
evm.TU.chr1.5801	0.185	0.345	0.141	0	0	0	0	0	0	0.642	0.423	0.552	0.344	0.258	0.095
evm.TU.chr1.5903	0.054	0	0.021	0.087	0.021	0.025	0.139	0.026	0.046	0.057	0.1	0	0.041	0.126	0.197
evm.TU.chr1.5957	0	0.05	0.052	0.241	0.106	0.307	1.752	1.859	1.14	2.79	2.377	2.085	3.142	4.86	3.94
evm.TU.chr1.6120	0	0	0.018	0	0	0	0	0.022	0.039	0	0	0.069	0.104	0	0.072
evm.TU.chr1.6273	5.445	4.539	5.008	5.299	4.252	4.702	4.015	5.21	5.306	5.307	5.395	4.996	5.976	6.276	5.363
evm.TU.chr1.7126	16.763	16.127	16.437	16.073	15.956	15.261	15.375	16.14	20.127	17.983	24.745	21.022	22.772	23.144	18.367
evm.TU.chr1.7175	17.463	19.271	18.973	21.014	22.718	20.263	24.325	27.593	24.169	27.185	31.739	28.892	42.936	46.719	45.479
evm.TU.chr2.165	14.82	14.054	12.575	10.849	10.197	9.025	33.693	37.231	35.846	37.47	45.975	41.582	56.106	60.077	51.556
evm.TU.chr2.1818	70.346	68.98	67.987	69.837	65.385	67.153	113.754	115.985	111.211	124.357	125.748	128.531	159.237	160.289	154.587
evm.TU.chr2.1850	65.856	66.652	61.611	56.723	62.409	54.786	60.335	58.842	63.819	43.78	44.334	43.134	49.53	46.247	48.367
evm.TU.chr2.1984	3.295	2.621	1.952	2.282	2.999	5.521	6.513	2.878	5.118	5.872	6.418	5.72	11.522	5.927	10.051
evm.TU.chr2.2025	58.482	57.597	56.071	59.411	59.181	56.348	94.007	102.446	99.459	125.644	122.881	123.384	138.966	134.157	145.297
evm.TU.chr2.2491	25.521	24.987	28.545	23.372	18.255	18.98	33.925	33.448	33.618	43.529	48.713	44.275	58.414	60.126	54.717
evm.TU.chr2.2587	10.802	14.032	13.337	13.907	12.056	14.339	9.011	7.779	10.13	5.732	4.709	3.848	3.094	4.078	4.232
evm.TU.chr2.2916	8.723	9.421	10.65	9.234	10.691	8.444	15.57	12.581	16.496	17.965	17.246	15.538	22.164	22.105	23.757
evm.TU.chr2.2952	1.616	1.472	1.562	1.522	1.733	1.912	1.653	2.074	1.688	2.906	1.634	2.303	3.284	3.149	3.311
evm.TU.chr2.3042	1.147	0.564	0.739	0.288	0.993	0.577	0.488	0.831	1.224	1.091	0.856	1.053	1.461	1.178	1.216
evm.TU.chr2.3814	4.972	5.319	3.858	5.701	5.701	4.93	7.644	7.459	6.988	10.878	12.085	11.307	13.873	16.379	17.479
evm.TU.chr2.3882	78.029	82.277	83.657	94.033	94.768	88.112	98.583	105.481	94.647	111.947	109.018	112.693	125.169	125.673	127.292
evm.TU.chr2.3902	1.736	2.368	2.116	1.772	2.294	2.104	2.057	1.989	1.565	1.511	1.695	1.338	1.04	1.298	1.138
evm.TU.chr2.4995	1.898	1.665	2.235	1.267	1.168	1.654	2.813	3.434	3.004	4.912	5.453	5.397	5.739	6.61	6.191
evm.TU.chr2.5524	9.964	11.22	9.087	9.232	9.517	8.999	8.973	10.142	10.428	13.633	12.819	15.695	13.174	13.458	14.068
evm.TU.chr3.513	3.163	3.289	3.262	1.039	1.293	0.815	2.458	3.201	2.44	2.246	1.761	1.987	5.687	3.899	6.893
evm.TU.chr3.653	0	0	0	0.027	0	0	0.199	0.19	0.056	0.487	0.305	0.266	0.298	0.62	0.552
evm.TU.chr3.1304	7.317	6.422	6.917	8	7.685	6.842	8.128	9.477	8.499	8.485	8.017	7.971	10.301	10.696	10.837
evm.TU.chr3.1846	155.839	147.986	138.59	111.978	117.423	119.847	156.657	165.367	148.769	178.678	164.749	163.324	229.646	220.896	246.933
evm.TU.chr3.2073	11.334	10.429	12.154	12.711	10.022	10.082	14.988	13.691	13.504	11.956	12.535	9.914	19.095	15.896	17.937
evm.TU.chr3.2182	0.677	0.304	0.389	0.081	0.425	0.71	0.692	0.257	0.458	0.094	0.186	0.203	0.151	0.157	0.455
evm.TU.chr3.2717	1.232	1.234	1.358	1.117	1.14	0.943	2.601	2.318	2.727	3.254	3.833	2.8	3.728	4.009	4.355
evm.TU.chr3.3862	67.756	63.625	68.166	53.313	50.101	52.924	54.476	59.431	56.96	64.61	65.301	65.156	81.331	73.834	85.71
evm.TU.chr3.3947	0	0	0	0	0	0	0.008	0	0	0	0	0	0.021	0	0
evm.TU.chr3.5029	6.206	5.218	5.54	14.805	11.147	13.118	53.484	58.467	52.212	63.801	73.103	74.143	86.19	90.696	85.166
evm.TU.chr3.5238	63.349	68.148	70.622	70.372	70.32	65.483	64.669	62.123	58.011	35.224	38.074	41.596	28.655	27.401	29.5
evm.TU.chr3.5251	0.246	0.469	0.395	0.734	0.839	0.404	0.408	0.526	0.811	0.539	0.372	0.552	0.99	0.686	1.412
evm.TU.chr3.5468	2.304	2.1	2.362	1.74	2.492	1.868	1.804	2.101	2.082	1.633	1.876	1.837	1.425	1.478	1.381
evm.TU.chr3.5514	34.807	32.219	33.705	33.044	34.731	34.971	48.146	43.737	43.378	50.954	46.64	50.332	57.26	60.963	51.379
evm.TU.chr4.44	3.97	3.484	4.694	4.066	3.795	3.673	4.07	3.657	3.354	4.828	4.155	3.687	4.168	5.144	4.383
evm.TU.chr4.176	2.233	2.158	1.502	2.479	0.272	0.316	2.85	2.523	3.219	2.247	2.007	1.496	4.216	2.147	6.803
evm.TU.chr4.219	0.116	0.585	0.133	0.208	0.341	0.238	0.593	0.248	0.074	0.181	0.159	0	1.102	0.566	0.45
evm.TU.chr4.278	45.756	40.937	39.709	54.612	58.017	57.169	81.999	86.006	79.65	108.649	101.986	108.237	130.347	128.861	129.009
evm.TU.chr4.704	4.057	4.755	3.942	3.437	4.065	5.294	5.18	4.336	3.564	2.836	3.765	1.551	3.117	3.085	2.609
evm.TU.chr4.844	13.497	13.926	13.547	14.244	14.2	14.443	19.531	20.682	20.205	20.882	21.334	20.239	25.109	26.336	27.235
evm.TU.chr4.1228	7.396	7.657	6.787	8.001	8.101	8.689	9.598	8.448	7.106	7.933	8.597	8.43	9.82	10.482	11.655
evm.TU.chr4.1368	11.407	12.335	10.781	9.204	10.767	8.759	13.749	16.445	15.219	20.704	20.027	18.608	21.259	22.732	23.456
evm.TU.chr4.1369	70.769	71.913	70.572	45.036	51.91	42.764	141.674	147.47	142.989	204.901	223.046	210.632	258.173	268.223	249.962
evm.TU.chr4.2608	0.499	0.298	0.458	0.079	0.078	0.091	0.68	0.521	0.675	0.936	0.365	0.249	2.305	1.206	2.682
evm.TU.chr4.2827	16.543	15.496	15.215	16.083	15.851	14.481	15.695	13.966	15.004	15.178	12.517	17.448	14.689	15.639	11.769
evm.TU.chr4.2988	0.484	0.605	0.635	0.429	0.797	0.681	0.848	0.355	0.561	0.692	0.551	0.248	0.448	0.231	0.386
evm.TU.chr4.3080	5.54	5.863	5.914	5.268	5.192	7.044	8.359	5.686	6.382	5.452	5.636	3.997	4.2	3.511	4.505
evm.TU.chr4.3136	0.643	0.882	0.697	0.64	0.714	0.586	0.479	0.56	0.815	0.615	0.957	1.122	0.999	0.972	0.887
evm.TU.chr4.3529	15.889	17.242	16.977	17.357	16.257	16.673	24.383	24.051	22.541	27.355	30.284	26.674	33.782	33.043	33.05
evm.TU.chr4.3793	0.531	0.55	0.328	0.56	0.672	0.754	1.695	1.717	1.631	2.002	2.298	1.68	2.671	3.019	2.66
evm.TU.chr4.4300	0	0	0.026	0	0	0	0	0.066	0	0.048	0	0	0.026	0.032	0.071
evm.TU.chr4.5386	0	0	0.011	0.035	0	0.027	0.038	0	0.038	0	0	0.03	0.111	0.028	0.046
evm.TU.chr4.5864	0	0	0.007	0	0	0	0	0	0	0	0.025	0	0.02	0.008	0
evm.TU.chr5.144	21.184	20.079	22.506	20.747	22.201	20.89	19.828	20.921	20.546	18.133	20.687	22.321	19.417	16.514	19.614
evm.TU.chr5.166	7.092	6.909	7.028	5.231	6.897	5.886	11.475	10.443	9.162	13.55	12.849	14.589	16.05	15.671	15.771
evm.TU.chr5.801	0	0	0	0	0	0	0	0	0	0	0	0	0.022	0	0
evm.TU.chr5.854	2.782	2.581	2.444	2.746	3.315	2.36	2.939	2.898	3.428	3.74	3.607	3.643	4.76	3.932	5.294
evm.TU.chr5.1021	2.318	2.373	1.87	2.024	2.113	2.618	2.037	3.782	2.405	3.17	2.974	2.687	2.778	3.443	4.896
evm.TU.chr5.1332	0.91	0.944	1.123	1.102	0.974	1.207	1.336	0.832	0.981	1.147	1.193	0.833	1.397	1.25	1.201
evm.TU.chr5.1855	6.361	5.863	6.066	6.63	7.049	7.225	5.608	8.414	6.513	6.536	6.353	5.994	8.901	7.953	7.148
evm.TU.chr5.2599	4.517	3.843	3.748	4.954	4.971	5.678	5.59	5.812	5.454	6.13	6.713	7.762	8.683	9.541	8.728
evm.TU.chr5.2691	16.214	17.262	17.28	16.219	17.245	17.004	17.853	16.992	19.187	19.496	21.779	22.637	25.216	23.922	20.68
evm.TU.chr5.3263	9.582	10.268	10.396	9.638	8.547	8.163	10.94	9.23	10.282	7.491	7.963	7.667	9.728	7.785	8.107
evm.TU.chr5.3462	221.412	226.107	244.154	198.218	186.499	211.924	205.899	196.759	219.238	146.768	150.328	164.302	151.821	142.717	149.377
evm.TU.chr5.3834	156.176	158.464	165.454	161.317	160.592	170.721	117.823	113.133	124.976	55.19	67.191	56.401	37.593	41.092	38.437
evm.TU.chr5.3966	12.51	13.289	13.903	14.194	12.754	14.485	15.4	13.603	14.669	15.029	13.928	15.193	16.489	17.577	15.482
evm.TU.chr5.4183	18.249	18.502	17.956	19.628	17.988	19.741	18.281	17.534	18.985	16.259	19.178	17.442	23.827	22.977	20.37
evm.TU.chr5.4968	13.06	12.483	11.331	12.054	14.553	12.672	13.15	12.434	12.486	13.554	13.975	12.784	14.683	14.686	13.678
evm.TU.chr5.5304	0.093	0.174	0.214	0.185	0	0.255	0.198	0.221	0.157	0.032	0.043	0	0	0.087	0.144
evm.TU.chr5.5658	1.014	0.723	0.864	0.605	0.794	0.735	0.941	1.204	0.876	0.368	0.674	0.643	0.893	1.178	1.429
evm.TU.chr6.19	1.354	1.278	1.779	1.254	1.341	1.315	1.206	1.447	1.694	1.468	1.589	1.918	1.633	1.491	2.293
evm.TU.chr6.229	54.172	56.676	55.564	49.278	47.16	44.626	125.882	113.889	114.354	130.282	152.697	136.921	174.039	173.177	159.189
evm.TU.chr6.791	13.16	12.231	13.689	21.558	19.68	19.059	15.1	14.076	13.657	16.879	16.299	15.914	23.141	23.109	21.563
evm.TU.chr6.1293	50.646	51.918	52.564	65.879	63.141	64.084	119.081	137.539	128.744	151.294	161.493	155.322	183.573	177.297	189.585
evm.TU.chr6.1614	2.133	1.468	1.46	1.562	1.495	0.818	2.532	1.333	1.28	0.195	0.616	0.447	1.338	0.939	1.392
evm.TU.chr6.1889	1.395	1.282	1.345	1.414	1.279	0.934	1.389	1.014	1.838	1.076	0.919	1.084	0.592	0.817	1.06
evm.TU.chr6.1992	28.721	33.268	30.715	29.326	29.926	31.883	47.278	46.072	45.768	49.084	48.549	51.721	64.392	62.794	58.353
evm.TU.chr6.2120	2.986	3.202	2.161	6.737	7.174	7.099	314.958	349.779	306.772	482.344	465.408	455.885	563.043	549.784	580.91
evm.TU.chr6.2421	31.128	33.03	35.391	39.953	35.175	39.254	77.994	77.873	86.208	103.283	106.589	105.374	114.305	103.542	110.747
evm.TU.chr6.2469	13.705	11.192	10.782	11.689	15.158	12.389	35.982	35.226	33.24	43.515	43.833	40.979	52.745	48.027	49.003
evm.TU.chr6.3184	0	0	0	0	0	0	0	0	0	0	0	0	0.08	0	0
evm.TU.chr6.3727	0	0.021	0	0	0	0	0.024	0	0	0	0.026	0.028	0.169	0.132	0.059
evm.TU.chr6.4956	11.35	11.372	12.045	13.769	13.662	10.36	14.143	15.12	14.284	17.099	17.122	16.677	19.809	23.086	18.378
evm.TU.chr6.5320	11.479	10.13	11.031	11.875	9.795	10.271	10.436	12.488	10.705	8.372	8.773	9.644	9.666	9.755	8.775
evm.TU.chr6.5664	1.287	1.294	1.066	2.058	1.123	1.451	1.271	1.362	1.127	1.702	1.675	1.647	1.305	2.294	1.913
evm.TU.chr6.5845	13.691	13.166	14.123	16.206	17.116	16.035	26.208	25.892	25.135	30.356	29.04	27.87	37.321	35.381	32.76
evm.TU.chr6.5856	0.054	0.141	0.021	0.15	0.021	0.025	0.115	0.103	0.365	0.244	0.148	0.458	0.845	0.452	1.033
evm.TU.chr6.6902	16.728	17.507	15.695	17.091	16.845	19.235	19.483	20.503	17.781	20.103	20.861	18.223	22.748	25.422	22.306
evm.TU.chr7.225	21.195	23.295	22.088	20.602	22.224	22.178	22.44	25.203	21.826	21.232	22.282	18.994	23.96	24.014	25.077
evm.TU.chr7.865	2.062	2.379	1.93	2.268	2.188	2.818	2.326	3.366	2.232	3.172	2.719	3.262	4.967	3.572	4.096
evm.TU.chr7.967	0.863	0.839	0.971	0.854	0.957	0.734	1.06	0.533	1.237	1.018	0.804	1.046	1.437	1.044	1.337
evm.TU.chr7.1147	2.567	2.376	2.541	1.77	2.658	2.543	2.495	3.121	3.372	2.701	2.812	2.148	4.053	3.382	4.563
evm.TU.chr7.1318	7.822	7.79	8.595	6.983	7.759	7.569	8.791	7.981	9.128	5.905	6.488	7.922	7.536	6.481	6.985
evm.TU.chr7.1690	8.174	8.004	8.159	8.405	9.719	9.161	16.313	14.504	14.227	17.777	20.436	18.845	22.453	22.094	21.775
evm.TU.chr7.1790	83.876	89.893	77.299	80.176	93.06	92.881	92.975	94.081	99.136	89.2	88.373	92.756	111.612	109.167	120.714
evm.TU.chr7.1866	0.067	0.038	0.116	0	0	0	2.656	1.864	1.063	2.063	2.348	3.11	6.937	7.063	9.205
evm.TU.chr7.2418	5.677	6.251	7.182	5.116	5.754	6.484	5.605	5.465	6.459	5.55	5.194	5.357	3.638	4.292	3.481
evm.TU.chr7.2486	114.255	121.861	119.778	144.276	148.752	143.219	264.775	258.689	253.569	332.953	334.26	331.033	432.024	432.392	419.907
evm.TU.chr7.2819	0.068	0.051	0.207	0.592	0.345	0	3.199	2.123	2.46	5.484	4.957	4.995	8.528	7.963	6.895
evm.TU.chr7.3021	15.187	14.743	15.493	14.799	12.544	13.432	232.917	243.702	233.887	497.664	507.256	492.822	809.156	799.685	840.621
evm.TU.chr7.3351	16.302	18.217	19.409	16.355	16.388	17.84	20.423	15.305	17.858	15.22	14.67	15.412	16.516	15.117	17.674
evm.TU.chr7.3502	0.164	0.275	0.313	0.033	0.032	0.149	0.105	0.117	0.242	0.512	0.187	0.408	0.366	0.266	0.635
evm.TU.chr7.3694	0	0.099	0	0.052	0	0	0.449	0.878	0.334	0.642	1.389	0.987	2.852	1.901	3.615
evm.TU.chr7.4252	5.928	5.316	6.577	6.678	6.143	6.363	6.784	6.101	5.926	6.02	5.152	4.76	6.601	5.663	4.867
evm.TU.HiC_scaffold_133.1	0.064	0	0	0.038	0.038	0.176	0.041	0.046	0.122	0	0.22	0.048	0.179	0.224	0

## Sheet: Table S6
Table S6. Transcription factors expression fold change of S5 vs S1
ID	FPKM value					Fold Change of S5 vs S1	Gene annotaion
	S1	S2	S3	S4	S5
evm.TU.chr6.2120	2.783	7.00333	323.836	467.879	564.579	202.867	LBD4
evm.TU.chr3.5029	5.65467	13.0233	54.721	70.349	87.3507	15.4475	HD-Zip17
evm.TU.chr1.1921	4.32733	8.39667	17.8473	25.7123	41.948	9.69373	NAC42
evm.TU.chr1.5472	9.65233	10.9333	19.682	31.8773	48.6027	5.03533	bZIP6
evm.TU.chr6.2469	11.893	13.0787	34.816	42.7757	49.925	4.19785	BEH4
evm.TU.chr4.1369	71.0847	46.57	144.044	212.86	258.786	3.64053	HY5
evm.TU.chr6.2421	33.183	38.1273	80.6917	105.082	109.531	3.30083	LZF1
evm.TU.chr6.229	55.4707	47.0213	118.042	139.967	168.802	3.04308	WRKY6
evm.TU.chr7.1690	8.11233	9.095	15.0147	19.0193	22.1073	2.72515	WRKY3
evm.TU.chr1.812	41.599	43.4953	74.1983	88.5723	108.734	2.61387	GRAS2
evm.TU.chr2.2025	57.3833	58.3133	98.6373	123.97	139.473	2.43055	GBF3
evm.TU.chr2.2916	9.598	9.45633	14.8823	16.9163	22.6753	2.36251	PIF8
evm.TU.chr5.166	7.00967	6.00467	10.36	13.6627	15.8307	2.25841	ARF17
evm.TU.chr7.225	26.351	20.2023	33.6637	45.5057	57.7523	2.19166	ANL2
